# Supplementary material for: A second monoclinic polymorph for 3-amino-1-(4-meth­oxy­phen­yl)-9,10-dihydro­phenanthrene-2,4-dicarbonitrile
Source: Acta Crystallogr Sect E Struct Rep Online. 2012 Mar 24;68(Pt 4):o1157–8. doi: 10.1107/S1600536812011798 (PMC3344100; doi:10.1107/S1600536812011798)
Supplement: Supplementary file 1 [file e-68-o1157-sup1.cif]

##############################################################################
#                                                                            #
# This CIF contains the data in a paper accepted for publication in          #
# Acta Crystallographica Section E. It conforms to the requirements of       #
# Notes for Authors for Acta Crystallographica Section E, and has been       #
# peer reviewed under the auspices of the IUCr Commission on Journals.       #
#                                                                            #
# Full details of the Crystallographic Information File format               #
# are given in the paper "The Crystallographic Information File (CIF):       #
# a New Standard Archive File for Crystallography" by S. R. Hall, F. H.      #
# Allen and I. D. Brown [Acta Cryst. (1991), A47, 655-685].                  #
#                                                                            #
# The current version of the core CIF dictionary is obtainable from          #
# ftp://ftp.iucr.org/pub/cif_core.dic.                                       #
#                                                                            #
# Software is freely available for graphical display of the structure(s)     #
# in this CIF. For information consult the CIF software page                 #
# http://www.iucr.org/resources/cif/software.                                #
#                                                                            #
# This file may be used for bona fide research purposes within the           #
# scientific community so long as proper attribution is given to the journal # 
# article from which it was obtained.                                        #
#                                                                            #
##############################################################################
data_global
_audit_creation_method     SHELXL-97
_journal_date_recd_electronic     2012-03-18
_journal_date_accepted     2012-03-19
_journal_name_full     'Acta Crystallographica, Section E'
_journal_year     2012
_journal_volume     68
_journal_issue      4
_journal_page_first     o1157
_journal_page_last     o1158
_journal_paper_category     QO
_journal_paper_doi     10.1107/S1600536812011798
_journal_coeditor_code     BT5850
_publ_contact_author_name     ' Edward RT Tiekink '
_publ_contact_author_address
;
Department of Chemistry, University of Malaya,
50603 Kuala Lumpur, Malaysia
;
_publ_contact_author_email
;
edward.tiekink@gmail.com
;
_publ_contact_author_fax     ' +60 3 7967 4193 '
_publ_contact_author_phone     ' +60 3 7967 6775 '
_publ_section_title
;
A second monoclinic polymorph for
3-amino-1-(4-methoxyphenyl)-9,10-dihydrophenanthrene-2,4-dicarbonitrile
;
loop_
    _publ_author_name
    _publ_author_footnote
    _publ_author_address
    'Abdullah M. Asiri'
;
Additional correspondence author, e-mail: aasiri2@kau.edu.sa.
;
;
Chemistry Department, Faculty of Science, King Abdulaziz University,
PO Box 80203, Jeddah, Saudi Arabia
and
The Center of Excellence for Advanced Materials Research,
King Abdulaziz University, Jeddah, PO Box 80203, Saudi Arabia
;
    'Hassan M. Faidallah' .
;
Chemistry Department, Faculty of Science, King Abdulaziz University,
PO Box 80203, Jeddah, Saudi Arabia
;
    'Khalid A. Alamry' .
;
Chemistry Department, Faculty of Science, King Abdulaziz University,
PO Box 80203, Jeddah, Saudi Arabia
;
    'Ng, Seik Weng' .
;
Department of Chemistry, University of Malaya,
50603 Kuala Lumpur, Malaysia
Chemistry Department, Faculty of Science, King Abdulaziz University,
PO Box 80203, Jeddah, Saudi Arabia
;
    'Tiekink, Edward R. T.' .
;
Department of Chemistry, University of Malaya,
50603 Kuala Lumpur, Malaysia
;
data_I
_audit_creation_method     SHELXL-97
_chemical_name_systematic
;
3-amino-1-(4-methoxyphenyl)-9,10-dihydrophenanthrene-2,4-dicarbonitrile
;
_chemical_name_common     ?
_chemical_formula_moiety     'C23 H17 N3 O'
_chemical_formula_sum     'C23 H17 N3 O'
_chemical_formula_iupac     'C23 H17 N3 O'
_chemical_formula_weight     351.40
_chemical_melting_point     ?
_symmetry_cell_setting     monoclinic
_symmetry_space_group_name_H-M     'P 21/n'
_symmetry_space_group_name_Hall     '-P 2yn'
loop_
    _symmetry_equiv_pos_as_xyz
    'x, y, z'
    '-x+1/2, y+1/2, -z+1/2'
    '-x, -y, -z'
    'x-1/2, -y-1/2, z-1/2'
_cell_length_a     11.5197(6)
_cell_length_b     25.1585(12)
_cell_length_c     11.9564(6)
_cell_angle_alpha     90.00
_cell_angle_beta     90.719(5)
_cell_angle_gamma     90.00
_cell_volume     3464.9(3)
_cell_formula_units_Z     8
_cell_measurement_reflns_used     4701
_cell_measurement_theta_min     2.3455
_cell_measurement_theta_max     27.5021
_cell_measurement_temperature     100(2)
_exptl_crystal_description     prism
_exptl_crystal_colour     orange
_exptl_crystal_size_max     0.35
_exptl_crystal_size_mid     0.35
_exptl_crystal_size_min     0.10
_exptl_crystal_density_diffrn     1.347
_exptl_crystal_density_meas     ?
_exptl_crystal_density_method     'not measured'
_exptl_crystal_F_000     1472
_exptl_absorpt_coefficient_mu     0.085
_exptl_absorpt_correction_type     multi-scan
_exptl_absorpt_process_details     '(CrysAlis PRO; Agilent, 2011)'
_exptl_absorpt_correction_T_min     0.9710
_exptl_absorpt_correction_T_max     0.9916
_diffrn_ambient_temperature     100(2)
_diffrn_radiation_type     MoK\a
_diffrn_radiation_wavelength     0.71073
_diffrn_radiation_source     'SuperNova (Mo) X-ray Source'
_diffrn_radiation_monochromator     Mirror
_diffrn_measurement_device_type
                  'Agilent SuperNova Dual diffractometer with an Atlas detector'
_diffrn_measurement_method     '\w scan'
_diffrn_detector_area_resol_mean     10.4041
_diffrn_reflns_number     20450
_diffrn_reflns_av_R_equivalents     0.0552
_diffrn_reflns_av_sigmaI/netI     0.0769
_diffrn_reflns_theta_min     2.40
_diffrn_reflns_theta_max     27.56
_diffrn_reflns_theta_full     27.56
_diffrn_measured_fraction_theta_max     0.999
_diffrn_measured_fraction_theta_full     0.999
_diffrn_reflns_limit_h_min     -14
_diffrn_reflns_limit_h_max     14
_diffrn_reflns_limit_k_min     -24
_diffrn_reflns_limit_k_max     32
_diffrn_reflns_limit_l_min     -15
_diffrn_reflns_limit_l_max     12
_diffrn_standards_number     0
_diffrn_standards_interval_count     0
_diffrn_standards_interval_time     0
_diffrn_standards_decay_%     0
_reflns_number_total     7990
_reflns_number_gt     5348
_reflns_threshold_expression     I>2\s(I)
_refine_ls_structure_factor_coef     Fsqd
_refine_ls_matrix_type     full
_refine_ls_R_factor_all     0.0984
_refine_ls_R_factor_gt     0.0599
_refine_ls_wR_factor_gt     0.1311
_refine_ls_wR_factor_ref     0.1558
_refine_ls_goodness_of_fit_ref     1.035
_refine_ls_restrained_S_all     1.035
_refine_ls_number_reflns     7990
_refine_ls_number_parameters     503
_refine_ls_number_restraints     4
_refine_ls_hydrogen_treatment     mixed
_refine_ls_weighting_scheme     calc
_refine_ls_weighting_details
         'calc w=1/[\s^2^(Fo^2^)+(0.0570P)^2^+0.8390P] where P=(Fo^2^+2Fc^2^)/3'
_atom_sites_solution_hydrogens     geom
_atom_sites_solution_primary     direct
_atom_sites_solution_secondary     difmap
_refine_ls_shift/su_max     0.001
_refine_ls_shift/su_mean     0.001
_refine_diff_density_max     0.331
_refine_diff_density_min     -0.249
_refine_ls_extinction_method     none
_refine_ls_extinction_coef     ?
loop_
    _atom_type_symbol
    _atom_type_description
    _atom_type_scat_dispersion_real
    _atom_type_scat_dispersion_imag
    _atom_type_scat_source
    'C' 'C' 0.0033 0.0016
                         'International Tables Vol C Tables 4.2.6.8 and 6.1.1.4'
    'H' 'H' 0.0000 0.0000
                         'International Tables Vol C Tables 4.2.6.8 and 6.1.1.4'
    'N' 'N' 0.0061 0.0033
                         'International Tables Vol C Tables 4.2.6.8 and 6.1.1.4'
    'O' 'O' 0.0106 0.0060
                         'International Tables Vol C Tables 4.2.6.8 and 6.1.1.4'
_computing_data_collection     'CrysAlis PRO (Agilent, 2011)'
_computing_cell_refinement     'CrysAlis PRO (Agilent, 2011)'
_computing_data_reduction     'CrysAlis PRO (Agilent, 2011)'
_computing_structure_solution     'SHELXS97 (Sheldrick, 2008)'
_computing_structure_refinement     'SHELXL97 (Sheldrick, 2008)'
_computing_molecular_graphics
                      'ORTEP-3 (Farrugia, 1997) and DIAMOND (Brandenburg, 2006)'
_computing_publication_material     'publCIF (Westrip, 2010)'
loop_
    _atom_site_type_symbol
    _atom_site_label
    _atom_site_fract_x
    _atom_site_fract_y
    _atom_site_fract_z
    _atom_site_U_iso_or_equiv
    _atom_site_adp_type
    _atom_site_calc_flag
    _atom_site_refinement_flags
    _atom_site_occupancy
    _atom_site_symmetry_multiplicity
    _atom_site_disorder_assembly
    _atom_site_disorder_group
    O O1 0.10070(14) 0.15244(6) 0.28185(14) 0.0303(4) Uani d . 1 1 . .
    O O2 0.84581(15) 0.39154(6) 1.09183(14) 0.0328(4) Uani d . 1 1 . .
    N N1 0.35813(17) 0.54827(8) 0.59073(16) 0.0301(5) Uani d . 1 1 . .
    N N2 0.44427(18) 0.41933(8) 0.60868(17) 0.0286(4) Uani d D 1 1 . .
    N N3 0.45795(18) 0.28657(8) 0.52814(17) 0.0341(5) Uani d . 1 1 . .
    N N4 0.48229(19) 0.77085(8) 0.78737(19) 0.0377(5) Uani d . 1 1 . .
    N N5 0.49102(17) 0.64209(8) 0.72209(16) 0.0268(4) Uani d D 1 1 . .
    N N6 0.56385(16) 0.51011(7) 0.73917(15) 0.0249(4) Uani d . 1 1 . .
    C C1 0.15965(18) 0.40545(8) 0.38717(18) 0.0220(5) Uani d . 1 1 . .
    C C2 0.04533(18) 0.40182(9) 0.32242(19) 0.0242(5) Uani d . 1 1 . .
    H H2A 0.0596 0.4063 0.2415 0.029 Uiso calc R 1 1 . .
    H H2B 0.0102 0.3664 0.3338 0.029 Uiso calc R 1 1 . .
    C C3 -0.03757(19) 0.44473(8) 0.36222(19) 0.0256(5) Uani d . 1 1 . .
    H H3A -0.1106 0.4432 0.3178 0.031 Uiso calc R 1 1 . .
    H H3B -0.0566 0.4386 0.4417 0.031 Uiso calc R 1 1 . .
    C C4 0.01701(19) 0.49843(9) 0.34957(18) 0.0235(5) Uani d . 1 1 . .
    C C5 -0.0443(2) 0.54234(9) 0.31252(19) 0.0275(5) Uani d . 1 1 . .
    H H5 -0.1252 0.5393 0.2974 0.033 Uiso calc R 1 1 . .
    C C6 0.0111(2) 0.59115(9) 0.29700(19) 0.0292(5) Uani d . 1 1 . .
    H H6 -0.0323 0.6216 0.2748 0.035 Uiso calc R 1 1 . .
    C C7 0.1298(2) 0.59477(9) 0.31422(18) 0.0268(5) Uani d . 1 1 . .
    H H7 0.1686 0.6273 0.2992 0.032 Uiso calc R 1 1 . .
    C C8 0.1925(2) 0.55150(9) 0.35315(18) 0.0249(5) Uani d . 1 1 . .
    H H8 0.2738 0.5546 0.3653 0.030 Uiso calc R 1 1 . .
    C C9 0.13701(19) 0.50318(8) 0.37478(17) 0.0222(5) Uani d . 1 1 . .
    C C10 0.19815(18) 0.45619(8) 0.41975(18) 0.0220(5) Uani d . 1 1 . .
    C C11 0.29307(18) 0.46056(8) 0.49625(18) 0.0218(5) Uani d . 1 1 . .
    C C12 0.35534(19) 0.41555(8) 0.53271(18) 0.0225(5) Uani d . 1 1 . .
    C C13 0.32176(19) 0.36595(8) 0.48802(18) 0.0225(5) Uani d . 1 1 . .
    C C14 0.22155(19) 0.36049(8) 0.41905(18) 0.0211(5) Uani d . 1 1 . .
    C C15 0.32687(18) 0.51051(9) 0.54559(18) 0.0221(5) Uani d . 1 1 . .
    C C16 0.3947(2) 0.32124(9) 0.51117(18) 0.0256(5) Uani d . 1 1 . .
    C C17 0.18686(18) 0.30606(8) 0.38398(18) 0.0228(5) Uani d . 1 1 . .
    C C18 0.1762(2) 0.26602(9) 0.46277(19) 0.0268(5) Uani d . 1 1 . .
    H H18 0.1886 0.2742 0.5396 0.032 Uiso calc R 1 1 . .
    C C19 0.1478(2) 0.21416(9) 0.4326(2) 0.0278(5) Uani d . 1 1 . .
    H H19 0.1418 0.1872 0.4879 0.033 Uiso calc R 1 1 . .
    C C20 0.12838(18) 0.20240(9) 0.3206(2) 0.0248(5) Uani d . 1 1 . .
    C C21 0.13611(18) 0.24202(9) 0.24038(19) 0.0248(5) Uani d . 1 1 . .
    H H21 0.1213 0.2339 0.1639 0.030 Uiso calc R 1 1 . .
    C C22 0.16527(18) 0.29310(9) 0.27145(18) 0.0242(5) Uani d . 1 1 . .
    H H22 0.1708 0.3199 0.2159 0.029 Uiso calc R 1 1 . .
    C C23 0.1006(2) 0.11064(9) 0.3630(2) 0.0355(6) Uani d . 1 1 . .
    H H23A 0.0808 0.0770 0.3263 0.053 Uiso calc R 1 1 . .
    H H23B 0.0430 0.1185 0.4204 0.053 Uiso calc R 1 1 . .
    H H23C 0.1777 0.1078 0.3980 0.053 Uiso calc R 1 1 . .
    C C24 0.69808(19) 0.63961(8) 1.01349(18) 0.0218(5) Uani d . 1 1 . .
    C C25 0.7659(2) 0.64074(9) 1.12243(18) 0.0259(5) Uani d . 1 1 . .
    H H25A 0.8455 0.6540 1.1092 0.031 Uiso calc R 1 1 . .
    H H25B 0.7717 0.6043 1.1535 0.031 Uiso calc R 1 1 . .
    C C26 0.7052(2) 0.67681(9) 1.20495(18) 0.0262(5) Uani d . 1 1 . .
    H H26A 0.6265 0.6630 1.2203 0.031 Uiso calc R 1 1 . .
    H H26B 0.7496 0.6780 1.2763 0.031 Uiso calc R 1 1 . .
    C C27 0.69672(18) 0.73163(9) 1.15568(18) 0.0233(5) Uani d . 1 1 . .
    C C28 0.71185(19) 0.77700(9) 1.22026(19) 0.0269(5) Uani d . 1 1 . .
    H H28 0.7195 0.7738 1.2992 0.032 Uiso calc R 1 1 . .
    C C29 0.71595(19) 0.82680(9) 1.1717(2) 0.0290(5) Uani d . 1 1 . .
    H H29 0.7253 0.8575 1.2172 0.035 Uiso calc R 1 1 . .
    C C30 0.7064(2) 0.83184(9) 1.0572(2) 0.0279(5) Uani d . 1 1 . .
    H H30 0.7140 0.8658 1.0233 0.033 Uiso calc R 1 1 . .
    C C31 0.68564(19) 0.78737(9) 0.99132(19) 0.0252(5) Uani d . 1 1 . .
    H H31 0.6764 0.7912 0.9127 0.030 Uiso calc R 1 1 . .
    C C32 0.67824(18) 0.73687(8) 1.03971(19) 0.0229(5) Uani d . 1 1 . .
    C C33 0.65311(18) 0.68813(8) 0.97334(18) 0.0219(5) Uani d . 1 1 . .
    C C34 0.58428(18) 0.68879(8) 0.87531(18) 0.0213(5) Uani d . 1 1 . .
    C C35 0.56000(18) 0.64163(8) 0.81431(18) 0.0210(5) Uani d . 1 1 . .
    C C36 0.61077(18) 0.59420(8) 0.85423(18) 0.0213(5) Uani d . 1 1 . .
    C C37 0.67812(19) 0.59281(8) 0.95346(18) 0.0215(5) Uani d . 1 1 . .
    C C38 0.5298(2) 0.73604(9) 0.8308(2) 0.0275(5) Uani d . 1 1 . .
    C C39 0.58701(18) 0.54667(9) 0.79306(18) 0.0215(5) Uani d . 1 1 . .
    C C40 0.72664(19) 0.54034(8) 0.99069(17) 0.0209(5) Uani d . 1 1 . .
    C C41 0.6805(2) 0.51357(9) 1.08273(19) 0.0266(5) Uani d . 1 1 . .
    H H41 0.6193 0.5293 1.1237 0.032 Uiso calc R 1 1 . .
    C C42 0.7230(2) 0.46448(9) 1.11451(19) 0.0282(5) Uani d . 1 1 . .
    H H42 0.6908 0.4467 1.1769 0.034 Uiso calc R 1 1 . .
    C C43 0.81266(19) 0.44099(9) 1.05564(18) 0.0244(5) Uani d . 1 1 . .
    C C44 0.8609(2) 0.46710(9) 0.96590(19) 0.0253(5) Uani d . 1 1 . .
    H H44 0.9237 0.4517 0.9266 0.030 Uiso calc R 1 1 . .
    C C45 0.81622(19) 0.51622(8) 0.93386(18) 0.0240(5) Uani d . 1 1 . .
    H H45 0.8482 0.5337 0.8710 0.029 Uiso calc R 1 1 . .
    C C46 0.9325(2) 0.36427(10) 1.0298(2) 0.0368(6) Uani d . 1 1 . .
    H H46A 0.9475 0.3295 1.0640 0.055 Uiso calc R 1 1 . .
    H H46B 1.0041 0.3852 1.0303 0.055 Uiso calc R 1 1 . .
    H H46C 0.9052 0.3593 0.9525 0.055 Uiso calc R 1 1 . .
    H H1 0.4837(17) 0.3901(6) 0.6221(18) 0.020(6) Uiso d D 1 1 . .
    H H2 0.466(2) 0.4511(6) 0.633(2) 0.044(8) Uiso d D 1 1 . .
    H H3 0.469(2) 0.6121(6) 0.690(2) 0.037(7) Uiso d D 1 1 . .
    H H4 0.460(2) 0.6715(6) 0.695(2) 0.034(7) Uiso d D 1 1 . .
loop_
    _atom_site_aniso_label
    _atom_site_aniso_U_11
    _atom_site_aniso_U_22
    _atom_site_aniso_U_33
    _atom_site_aniso_U_12
    _atom_site_aniso_U_13
    _atom_site_aniso_U_23
    O1 0.0352(9) 0.0210(8) 0.0348(9) -0.0020(7) -0.0035(8) -0.0052(7)
    O2 0.0406(10) 0.0253(9) 0.0326(9) 0.0105(7) 0.0036(8) 0.0064(7)
    N1 0.0324(11) 0.0285(11) 0.0292(11) 0.0001(9) -0.0087(9) -0.0013(9)
    N2 0.0327(11) 0.0217(11) 0.0312(11) -0.0024(9) -0.0098(9) -0.0009(9)
    N3 0.0395(12) 0.0264(11) 0.0360(12) 0.0011(10) -0.0081(10) 0.0000(9)
    N4 0.0426(12) 0.0272(11) 0.0431(13) 0.0031(10) -0.0126(11) 0.0005(10)
    N5 0.0344(11) 0.0204(11) 0.0254(10) 0.0015(9) -0.0075(9) 0.0019(9)
    N6 0.0275(10) 0.0229(10) 0.0240(10) 0.0010(8) -0.0055(8) 0.0010(8)
    C1 0.0230(11) 0.0243(11) 0.0187(10) -0.0033(9) 0.0022(9) -0.0005(9)
    C2 0.0256(11) 0.0244(11) 0.0226(11) -0.0036(9) -0.0024(10) -0.0009(9)
    C3 0.0243(11) 0.0280(12) 0.0246(11) -0.0025(9) -0.0003(10) -0.0016(10)
    C4 0.0249(11) 0.0267(12) 0.0190(11) 0.0006(9) 0.0006(9) -0.0039(9)
    C5 0.0280(12) 0.0300(13) 0.0245(12) -0.0007(10) -0.0009(10) -0.0031(10)
    C6 0.0370(13) 0.0264(12) 0.0243(12) 0.0070(10) -0.0035(11) -0.0011(10)
    C7 0.0352(13) 0.0240(12) 0.0213(11) -0.0032(10) -0.0014(10) -0.0053(9)
    C8 0.0301(12) 0.0242(12) 0.0204(11) -0.0010(9) -0.0024(10) -0.0037(9)
    C9 0.0270(11) 0.0222(11) 0.0174(10) 0.0000(9) 0.0013(9) -0.0037(9)
    C10 0.0220(11) 0.0244(11) 0.0199(11) -0.0014(9) 0.0044(9) -0.0006(9)
    C11 0.0222(11) 0.0205(11) 0.0228(11) -0.0030(9) 0.0025(9) -0.0018(9)
    C12 0.0233(11) 0.0238(11) 0.0205(11) -0.0027(9) 0.0033(9) 0.0002(9)
    C13 0.0269(11) 0.0213(11) 0.0194(11) -0.0003(9) 0.0017(9) 0.0018(9)
    C14 0.0255(11) 0.0200(11) 0.0180(10) -0.0019(9) 0.0035(9) -0.0004(9)
    C15 0.0218(11) 0.0222(11) 0.0221(11) 0.0009(9) -0.0009(9) -0.0005(9)
    C16 0.0327(12) 0.0219(12) 0.0220(11) -0.0069(10) -0.0011(10) -0.0020(9)
    C17 0.0223(11) 0.0224(11) 0.0238(11) -0.0005(9) 0.0010(10) -0.0008(9)
    C18 0.0326(12) 0.0253(12) 0.0225(11) -0.0028(10) -0.0016(10) -0.0028(10)
    C19 0.0330(12) 0.0224(12) 0.0279(12) -0.0025(10) 0.0010(11) 0.0024(10)
    C20 0.0212(11) 0.0221(11) 0.0311(12) -0.0010(9) 0.0008(10) -0.0064(10)
    C21 0.0227(11) 0.0276(12) 0.0239(11) -0.0003(9) -0.0008(10) -0.0044(10)
    C22 0.0241(11) 0.0273(12) 0.0212(11) 0.0005(9) 0.0033(10) 0.0007(9)
    C23 0.0446(15) 0.0202(12) 0.0415(15) -0.0017(11) -0.0057(13) -0.0033(11)
    C24 0.0239(11) 0.0224(11) 0.0191(11) -0.0022(9) 0.0000(9) 0.0012(9)
    C25 0.0321(12) 0.0221(11) 0.0232(12) -0.0008(9) -0.0065(10) -0.0004(9)
    C26 0.0326(12) 0.0269(12) 0.0190(11) -0.0045(10) -0.0032(10) 0.0012(9)
    C27 0.0222(11) 0.0253(12) 0.0223(11) -0.0014(9) 0.0005(10) -0.0021(9)
    C28 0.0280(12) 0.0277(12) 0.0250(12) 0.0024(10) -0.0025(10) -0.0041(10)
    C29 0.0259(12) 0.0286(12) 0.0323(13) 0.0041(10) -0.0031(11) -0.0106(10)
    C30 0.0296(12) 0.0191(11) 0.0349(13) 0.0007(9) -0.0021(11) -0.0006(10)
    C31 0.0272(11) 0.0239(12) 0.0246(12) 0.0012(9) -0.0014(10) -0.0003(10)
    C32 0.0210(11) 0.0214(11) 0.0266(12) -0.0008(9) 0.0033(10) -0.0022(9)
    C33 0.0227(11) 0.0238(11) 0.0195(11) -0.0012(9) 0.0031(9) 0.0002(9)
    C34 0.0242(11) 0.0191(11) 0.0206(11) -0.0007(9) 0.0009(9) 0.0009(9)
    C35 0.0222(11) 0.0222(11) 0.0187(11) -0.0015(9) 0.0016(9) -0.0004(9)
    C36 0.0250(11) 0.0187(11) 0.0201(11) -0.0016(9) 0.0016(9) -0.0011(9)
    C37 0.0263(11) 0.0199(11) 0.0183(10) -0.0016(9) 0.0019(9) 0.0028(9)
    C38 0.0295(12) 0.0256(12) 0.0274(12) 0.0002(10) -0.0029(10) -0.0034(10)
    C39 0.0212(11) 0.0242(11) 0.0193(10) 0.0030(9) 0.0003(9) 0.0037(9)
    C40 0.0256(11) 0.0199(11) 0.0170(10) -0.0032(9) -0.0042(9) -0.0005(9)
    C41 0.0278(12) 0.0273(12) 0.0248(11) 0.0025(10) 0.0029(10) 0.0012(10)
    C42 0.0332(13) 0.0277(12) 0.0240(12) -0.0001(10) 0.0045(11) 0.0057(10)
    C43 0.0285(12) 0.0224(11) 0.0223(11) 0.0008(9) -0.0043(10) 0.0018(9)
    C44 0.0263(11) 0.0261(12) 0.0236(11) 0.0002(9) 0.0022(10) -0.0038(10)
    C45 0.0301(12) 0.0226(11) 0.0191(11) -0.0052(9) 0.0007(10) 0.0010(9)
    C46 0.0420(14) 0.0291(13) 0.0392(15) 0.0112(11) 0.0017(13) 0.0003(11)
loop_
    _geom_bond_atom_site_label_1
    _geom_bond_atom_site_label_2
    _geom_bond_site_symmetry_2
    _geom_bond_distance
    _geom_bond_publ_flag
    O1 C20 . 1.376(3) ?
    O1 C23 . 1.431(3) ?
    O2 C43 . 1.370(3) ?
    O2 C46 . 1.427(3) ?
    N1 C15 . 1.148(3) ?
    N2 C12 . 1.364(3) ?
    N2 H1 . 0.879(9) ?
    N2 H2 . 0.887(10) ?
    N3 C16 . 1.153(3) ?
    N4 C38 . 1.153(3) ?
    N5 C35 . 1.351(3) ?
    N5 H3 . 0.884(10) ?
    N5 H4 . 0.881(10) ?
    N6 C39 . 1.152(3) ?
    C1 C14 . 1.388(3) ?
    C1 C10 . 1.405(3) ?
    C1 C2 . 1.522(3) ?
    C2 C3 . 1.521(3) ?
    C2 H2A . 0.9900 ?
    C2 H2B . 0.9900 ?
    C3 C4 . 1.499(3) ?
    C3 H3A . 0.9900 ?
    C3 H3B . 0.9900 ?
    C4 C5 . 1.381(3) ?
    C4 C9 . 1.416(3) ?
    C5 C6 . 1.398(3) ?
    C5 H5 . 0.9500 ?
    C6 C7 . 1.383(3) ?
    C6 H6 . 0.9500 ?
    C7 C8 . 1.384(3) ?
    C7 H7 . 0.9500 ?
    C8 C9 . 1.399(3) ?
    C8 H8 . 0.9500 ?
    C9 C10 . 1.474(3) ?
    C10 C11 . 1.421(3) ?
    C11 C12 . 1.407(3) ?
    C11 C15 . 1.440(3) ?
    C12 C13 . 1.410(3) ?
    C13 C14 . 1.417(3) ?
    C13 C16 . 1.429(3) ?
    C14 C17 . 1.486(3) ?
    C17 C18 . 1.386(3) ?
    C17 C22 . 1.404(3) ?
    C18 C19 . 1.391(3) ?
    C18 H18 . 0.9500 ?
    C19 C20 . 1.387(3) ?
    C19 H19 . 0.9500 ?
    C20 C21 . 1.387(3) ?
    C21 C22 . 1.378(3) ?
    C21 H21 . 0.9500 ?
    C22 H22 . 0.9500 ?
    C23 H23A . 0.9800 ?
    C23 H23B . 0.9800 ?
    C23 H23C . 0.9800 ?
    C24 C37 . 1.396(3) ?
    C24 C33 . 1.408(3) ?
    C24 C25 . 1.511(3) ?
    C25 C26 . 1.518(3) ?
    C25 H25A . 0.9900 ?
    C25 H25B . 0.9900 ?
    C26 C27 . 1.503(3) ?
    C26 H26A . 0.9900 ?
    C26 H26B . 0.9900 ?
    C27 C28 . 1.388(3) ?
    C27 C32 . 1.406(3) ?
    C28 C29 . 1.382(3) ?
    C28 H28 . 0.9500 ?
    C29 C30 . 1.378(3) ?
    C29 H29 . 0.9500 ?
    C30 C31 . 1.387(3) ?
    C30 H30 . 0.9500 ?
    C31 C32 . 1.399(3) ?
    C31 H31 . 0.9500 ?
    C32 C33 . 1.487(3) ?
    C33 C34 . 1.407(3) ?
    C34 C35 . 1.419(3) ?
    C34 C38 . 1.443(3) ?
    C35 C36 . 1.410(3) ?
    C36 C37 . 1.410(3) ?
    C36 C39 . 1.426(3) ?
    C37 C40 . 1.499(3) ?
    C40 C45 . 1.383(3) ?
    C40 C41 . 1.401(3) ?
    C41 C42 . 1.380(3) ?
    C41 H41 . 0.9500 ?
    C42 C43 . 1.389(3) ?
    C42 H42 . 0.9500 ?
    C43 C44 . 1.381(3) ?
    C44 C45 . 1.391(3) ?
    C44 H44 . 0.9500 ?
    C45 H45 . 0.9500 ?
    C46 H46A . 0.9800 ?
    C46 H46B . 0.9800 ?
    C46 H46C . 0.9800 ?
loop_
    _geom_angle_atom_site_label_1
    _geom_angle_atom_site_label_2
    _geom_angle_atom_site_label_3
    _geom_angle_site_symmetry_1
    _geom_angle_site_symmetry_3
    _geom_angle
    _geom_angle_publ_flag
    C20 O1 C23 . . 116.44(18) ?
    C43 O2 C46 . . 117.81(17) ?
    C12 N2 H1 . . 116.5(15) ?
    C12 N2 H2 . . 119.4(18) ?
    H1 N2 H2 . . 123(2) ?
    C35 N5 H3 . . 121.0(18) ?
    C35 N5 H4 . . 122.4(17) ?
    H3 N5 H4 . . 116(2) ?
    C14 C1 C10 . . 120.3(2) ?
    C14 C1 C2 . . 121.95(19) ?
    C10 C1 C2 . . 117.62(19) ?
    C3 C2 C1 . . 109.93(18) ?
    C3 C2 H2A . . 109.7 ?
    C1 C2 H2A . . 109.7 ?
    C3 C2 H2B . . 109.7 ?
    C1 C2 H2B . . 109.7 ?
    H2A C2 H2B . . 108.2 ?
    C4 C3 C2 . . 110.02(18) ?
    C4 C3 H3A . . 109.7 ?
    C2 C3 H3A . . 109.7 ?
    C4 C3 H3B . . 109.7 ?
    C2 C3 H3B . . 109.7 ?
    H3A C3 H3B . . 108.2 ?
    C5 C4 C9 . . 119.7(2) ?
    C5 C4 C3 . . 122.7(2) ?
    C9 C4 C3 . . 117.7(2) ?
    C4 C5 C6 . . 120.8(2) ?
    C4 C5 H5 . . 119.6 ?
    C6 C5 H5 . . 119.6 ?
    C7 C6 C5 . . 119.4(2) ?
    C7 C6 H6 . . 120.3 ?
    C5 C6 H6 . . 120.3 ?
    C6 C7 C8 . . 120.6(2) ?
    C6 C7 H7 . . 119.7 ?
    C8 C7 H7 . . 119.7 ?
    C7 C8 C9 . . 120.5(2) ?
    C7 C8 H8 . . 119.7 ?
    C9 C8 H8 . . 119.7 ?
    C8 C9 C4 . . 118.7(2) ?
    C8 C9 C10 . . 123.2(2) ?
    C4 C9 C10 . . 118.07(19) ?
    C1 C10 C11 . . 119.1(2) ?
    C1 C10 C9 . . 118.7(2) ?
    C11 C10 C9 . . 122.21(19) ?
    C12 C11 C10 . . 121.5(2) ?
    C12 C11 C15 . . 116.2(2) ?
    C10 C11 C15 . . 122.23(19) ?
    N2 C12 C13 . . 121.0(2) ?
    N2 C12 C11 . . 121.7(2) ?
    C13 C12 C11 . . 117.3(2) ?
    C12 C13 C14 . . 121.6(2) ?
    C12 C13 C16 . . 117.7(2) ?
    C14 C13 C16 . . 120.6(2) ?
    C1 C14 C13 . . 119.5(2) ?
    C1 C14 C17 . . 122.6(2) ?
    C13 C14 C17 . . 117.90(19) ?
    N1 C15 C11 . . 175.0(2) ?
    N3 C16 C13 . . 176.7(2) ?
    C18 C17 C22 . . 117.8(2) ?
    C18 C17 C14 . . 120.3(2) ?
    C22 C17 C14 . . 121.90(19) ?
    C17 C18 C19 . . 121.9(2) ?
    C17 C18 H18 . . 119.1 ?
    C19 C18 H18 . . 119.1 ?
    C20 C19 C18 . . 119.0(2) ?
    C20 C19 H19 . . 120.5 ?
    C18 C19 H19 . . 120.5 ?
    O1 C20 C19 . . 123.6(2) ?
    O1 C20 C21 . . 116.1(2) ?
    C19 C20 C21 . . 120.2(2) ?
    C22 C21 C20 . . 120.1(2) ?
    C22 C21 H21 . . 119.9 ?
    C20 C21 H21 . . 119.9 ?
    C21 C22 C17 . . 121.0(2) ?
    C21 C22 H22 . . 119.5 ?
    C17 C22 H22 . . 119.5 ?
    O1 C23 H23A . . 109.5 ?
    O1 C23 H23B . . 109.5 ?
    H23A C23 H23B . . 109.5 ?
    O1 C23 H23C . . 109.5 ?
    H23A C23 H23C . . 109.5 ?
    H23B C23 H23C . . 109.5 ?
    C37 C24 C33 . . 119.9(2) ?
    C37 C24 C25 . . 122.62(19) ?
    C33 C24 C25 . . 117.50(19) ?
    C24 C25 C26 . . 109.51(19) ?
    C24 C25 H25A . . 109.8 ?
    C26 C25 H25A . . 109.8 ?
    C24 C25 H25B . . 109.8 ?
    C26 C25 H25B . . 109.8 ?
    H25A C25 H25B . . 108.2 ?
    C27 C26 C25 . . 108.80(17) ?
    C27 C26 H26A . . 109.9 ?
    C25 C26 H26A . . 109.9 ?
    C27 C26 H26B . . 109.9 ?
    C25 C26 H26B . . 109.9 ?
    H26A C26 H26B . . 108.3 ?
    C28 C27 C32 . . 119.2(2) ?
    C28 C27 C26 . . 122.0(2) ?
    C32 C27 C26 . . 118.74(19) ?
    C29 C28 C27 . . 121.1(2) ?
    C29 C28 H28 . . 119.5 ?
    C27 C28 H28 . . 119.5 ?
    C30 C29 C28 . . 119.9(2) ?
    C30 C29 H29 . . 120.1 ?
    C28 C29 H29 . . 120.1 ?
    C29 C30 C31 . . 120.1(2) ?
    C29 C30 H30 . . 120.0 ?
    C31 C30 H30 . . 120.0 ?
    C30 C31 C32 . . 120.6(2) ?
    C30 C31 H31 . . 119.7 ?
    C32 C31 H31 . . 119.7 ?
    C31 C32 C27 . . 118.9(2) ?
    C31 C32 C33 . . 122.7(2) ?
    C27 C32 C33 . . 118.35(19) ?
    C24 C33 C34 . . 119.70(19) ?
    C24 C33 C32 . . 117.69(19) ?
    C34 C33 C32 . . 122.59(19) ?
    C33 C34 C35 . . 121.59(19) ?
    C33 C34 C38 . . 123.69(19) ?
    C35 C34 C38 . . 114.69(19) ?
    N5 C35 C36 . . 121.38(19) ?
    N5 C35 C34 . . 121.51(19) ?
    C36 C35 C34 . . 117.11(19) ?
    C35 C36 C37 . . 121.83(19) ?
    C35 C36 C39 . . 117.39(19) ?
    C37 C36 C39 . . 120.71(19) ?
    C24 C37 C36 . . 119.81(19) ?
    C24 C37 C40 . . 122.10(19) ?
    C36 C37 C40 . . 118.09(18) ?
    N4 C38 C34 . . 173.6(2) ?
    N6 C39 C36 . . 175.8(2) ?
    C45 C40 C41 . . 117.9(2) ?
    C45 C40 C37 . . 121.21(18) ?
    C41 C40 C37 . . 120.86(19) ?
    C42 C41 C40 . . 120.6(2) ?
    C42 C41 H41 . . 119.7 ?
    C40 C41 H41 . . 119.7 ?
    C41 C42 C43 . . 120.3(2) ?
    C41 C42 H42 . . 119.8 ?
    C43 C42 H42 . . 119.8 ?
    O2 C43 C44 . . 124.35(19) ?
    O2 C43 C42 . . 115.62(19) ?
    C44 C43 C42 . . 120.0(2) ?
    C43 C44 C45 . . 119.1(2) ?
    C43 C44 H44 . . 120.5 ?
    C45 C44 H44 . . 120.5 ?
    C40 C45 C44 . . 122.0(2) ?
    C40 C45 H45 . . 119.0 ?
    C44 C45 H45 . . 119.0 ?
    O2 C46 H46A . . 109.5 ?
    O2 C46 H46B . . 109.5 ?
    H46A C46 H46B . . 109.5 ?
    O2 C46 H46C . . 109.5 ?
    H46A C46 H46C . . 109.5 ?
    H46B C46 H46C . . 109.5 ?
loop_
    _geom_torsion_atom_site_label_1
    _geom_torsion_atom_site_label_2
    _geom_torsion_atom_site_label_3
    _geom_torsion_atom_site_label_4
    _geom_torsion_site_symmetry_1
    _geom_torsion_site_symmetry_2
    _geom_torsion_site_symmetry_3
    _geom_torsion_site_symmetry_4
    _geom_torsion
    _geom_torsion_publ_flag
    C14 C1 C2 C3 . . . . 142.7(2) ?
    C10 C1 C2 C3 . . . . -33.8(3) ?
    C1 C2 C3 C4 . . . . 57.0(2) ?
    C2 C3 C4 C5 . . . . 139.7(2) ?
    C2 C3 C4 C9 . . . . -38.9(3) ?
    C9 C4 C5 C6 . . . . 1.5(3) ?
    C3 C4 C5 C6 . . . . -177.0(2) ?
    C4 C5 C6 C7 . . . . 2.9(3) ?
    C5 C6 C7 C8 . . . . -4.0(3) ?
    C6 C7 C8 C9 . . . . 0.6(3) ?
    C7 C8 C9 C4 . . . . 3.9(3) ?
    C7 C8 C9 C10 . . . . -177.96(19) ?
    C5 C4 C9 C8 . . . . -4.9(3) ?
    C3 C4 C9 C8 . . . . 173.76(19) ?
    C5 C4 C9 C10 . . . . 176.82(19) ?
    C3 C4 C9 C10 . . . . -4.5(3) ?
    C14 C1 C10 C11 . . . . -7.3(3) ?
    C2 C1 C10 C11 . . . . 169.22(19) ?
    C14 C1 C10 C9 . . . . 173.81(19) ?
    C2 C1 C10 C9 . . . . -9.7(3) ?
    C8 C9 C10 C1 . . . . -147.5(2) ?
    C4 C9 C10 C1 . . . . 30.7(3) ?
    C8 C9 C10 C11 . . . . 33.7(3) ?
    C4 C9 C10 C11 . . . . -148.1(2) ?
    C1 C10 C11 C12 . . . . 5.4(3) ?
    C9 C10 C11 C12 . . . . -175.76(19) ?
    C1 C10 C11 C15 . . . . -171.03(18) ?
    C9 C10 C11 C15 . . . . 7.8(3) ?
    C10 C11 C12 N2 . . . . -178.0(2) ?
    C15 C11 C12 N2 . . . . -1.4(3) ?
    C10 C11 C12 C13 . . . . 1.6(3) ?
    C15 C11 C12 C13 . . . . 178.25(18) ?
    N2 C12 C13 C14 . . . . 172.7(2) ?
    C11 C12 C13 C14 . . . . -6.9(3) ?
    N2 C12 C13 C16 . . . . -9.5(3) ?
    C11 C12 C13 C16 . . . . 170.85(19) ?
    C10 C1 C14 C13 . . . . 2.2(3) ?
    C2 C1 C14 C13 . . . . -174.18(19) ?
    C10 C1 C14 C17 . . . . -178.03(18) ?
    C2 C1 C14 C17 . . . . 5.6(3) ?
    C12 C13 C14 C1 . . . . 5.1(3) ?
    C16 C13 C14 C1 . . . . -172.57(19) ?
    C12 C13 C14 C17 . . . . -174.65(18) ?
    C16 C13 C14 C17 . . . . 7.6(3) ?
    C1 C14 C17 C18 . . . . -129.0(2) ?
    C13 C14 C17 C18 . . . . 50.8(3) ?
    C1 C14 C17 C22 . . . . 51.8(3) ?
    C13 C14 C17 C22 . . . . -128.4(2) ?
    C22 C17 C18 C19 . . . . 1.5(3) ?
    C14 C17 C18 C19 . . . . -177.7(2) ?
    C17 C18 C19 C20 . . . . -0.7(3) ?
    C23 O1 C20 C19 . . . . -4.4(3) ?
    C23 O1 C20 C21 . . . . 175.8(2) ?
    C18 C19 C20 O1 . . . . 179.52(19) ?
    C18 C19 C20 C21 . . . . -0.7(3) ?
    O1 C20 C21 C22 . . . . -178.95(18) ?
    C19 C20 C21 C22 . . . . 1.2(3) ?
    C20 C21 C22 C17 . . . . -0.4(3) ?
    C18 C17 C22 C21 . . . . -1.0(3) ?
    C14 C17 C22 C21 . . . . 178.30(19) ?
    C37 C24 C25 C26 . . . . -137.3(2) ?
    C33 C24 C25 C26 . . . . 42.0(3) ?
    C24 C25 C26 C27 . . . . -59.1(2) ?
    C25 C26 C27 C28 . . . . -141.3(2) ?
    C25 C26 C27 C32 . . . . 35.7(3) ?
    C32 C27 C28 C29 . . . . -3.9(3) ?
    C26 C27 C28 C29 . . . . 173.1(2) ?
    C27 C28 C29 C30 . . . . -0.8(3) ?
    C28 C29 C30 C31 . . . . 3.9(3) ?
    C29 C30 C31 C32 . . . . -2.2(3) ?
    C30 C31 C32 C27 . . . . -2.5(3) ?
    C30 C31 C32 C33 . . . . 178.4(2) ?
    C28 C27 C32 C31 . . . . 5.5(3) ?
    C26 C27 C32 C31 . . . . -171.6(2) ?
    C28 C27 C32 C33 . . . . -175.32(19) ?
    C26 C27 C32 C33 . . . . 7.6(3) ?
    C37 C24 C33 C34 . . . . 2.6(3) ?
    C25 C24 C33 C34 . . . . -176.74(18) ?
    C37 C24 C33 C32 . . . . -179.21(18) ?
    C25 C24 C33 C32 . . . . 1.5(3) ?
    C31 C32 C33 C24 . . . . 151.2(2) ?
    C27 C32 C33 C24 . . . . -27.9(3) ?
    C31 C32 C33 C34 . . . . -30.6(3) ?
    C27 C32 C33 C34 . . . . 150.2(2) ?
    C24 C33 C34 C35 . . . . -0.9(3) ?
    C32 C33 C34 C35 . . . . -179.01(19) ?
    C24 C33 C34 C38 . . . . 176.9(2) ?
    C32 C33 C34 C38 . . . . -1.2(3) ?
    C33 C34 C35 N5 . . . . 177.97(19) ?
    C38 C34 C35 N5 . . . . 0.0(3) ?
    C33 C34 C35 C36 . . . . -1.9(3) ?
    C38 C34 C35 C36 . . . . -179.84(19) ?
    N5 C35 C36 C37 . . . . -176.77(19) ?
    C34 C35 C36 C37 . . . . 3.1(3) ?
    N5 C35 C36 C39 . . . . 0.3(3) ?
    C34 C35 C36 C39 . . . . -179.80(18) ?
    C33 C24 C37 C36 . . . . -1.4(3) ?
    C25 C24 C37 C36 . . . . 177.87(19) ?
    C33 C24 C37 C40 . . . . 178.31(18) ?
    C25 C24 C37 C40 . . . . -2.4(3) ?
    C35 C36 C37 C24 . . . . -1.5(3) ?
    C39 C36 C37 C24 . . . . -178.50(19) ?
    C35 C36 C37 C40 . . . . 178.76(18) ?
    C39 C36 C37 C40 . . . . 1.7(3) ?
    C24 C37 C40 C45 . . . . -108.3(2) ?
    C36 C37 C40 C45 . . . . 71.4(3) ?
    C24 C37 C40 C41 . . . . 73.3(3) ?
    C36 C37 C40 C41 . . . . -107.0(2) ?
    C45 C40 C41 C42 . . . . -0.5(3) ?
    C37 C40 C41 C42 . . . . 177.9(2) ?
    C40 C41 C42 C43 . . . . 0.2(4) ?
    C46 O2 C43 C44 . . . . -2.8(3) ?
    C46 O2 C43 C42 . . . . 176.1(2) ?
    C41 C42 C43 O2 . . . . -177.9(2) ?
    C41 C42 C43 C44 . . . . 1.0(4) ?
    O2 C43 C44 C45 . . . . 177.0(2) ?
    C42 C43 C44 C45 . . . . -1.8(3) ?
    C41 C40 C45 C44 . . . . -0.3(3) ?
    C37 C40 C45 C44 . . . . -178.8(2) ?
    C43 C44 C45 C40 . . . . 1.5(3) ?
loop_
    _geom_hbond_atom_site_label_D
    _geom_hbond_atom_site_label_H
    _geom_hbond_atom_site_label_A
    _geom_hbond_site_symmetry_A
    _geom_hbond_distance_DH
    _geom_hbond_distance_HA
    _geom_hbond_distance_DA
    _geom_hbond_angle_DHA
    N2 H2 N6 . 0.890(10)
                       2.25(2) 3.081(3) 157(3)
    N5 H3 N1 . 0.880(10)
                       2.360(10)
                               3.213(3) 162(2)
    N2 H1 O1 4_666 0.878(17) 2.56(2) 3.271(3) 138.9(17)
