# Supplementary material for: A second monoclinic polymorph for 3-amino-1-(4-meth­oxy­phen­yl)-9,10-dihydro­phenanthrene-2,4-dicarbonitrile
Source: Acta Crystallogr Sect E Struct Rep Online. 2012 Mar 24;68(Pt 4):o1157–8. doi: 10.1107/S1600536812011798 (PMC3344100; doi:10.1107/S1600536812011798)
Supplement: Supplementary file 2 [file e-68-o1157-Isup2.hkl]

# 
# h,k,l, Fc-squared, Fo-squared, sigma(Fo-squared) and status flag 
# 
data_I
_shelx_title '  P21/n' 
_shelx_refln_list_code          4 
_shelx_F_calc_maximum      458.98 
_exptl_crystal_F_000      1472.00 
_reflns_d_resolution_high  0.7680 
 
loop_ 
 _symmetry_equiv_pos_as_xyz 
 'x, y, z' 
 '-x+1/2, y+1/2, -z+1/2' 
 '-x, -y, -z' 
 'x-1/2, -y-1/2, z-1/2' 
 
_cell_length_a    11.5197 
_cell_length_b    25.1585 
_cell_length_c    11.9564 
_cell_angle_alpha  90.000 
_cell_angle_beta   90.719 
_cell_angle_gamma  90.000 
 
_shelx_F_squared_multiplier     1.000 
 
loop_ 
 _refln_index_h 
 _refln_index_k 
 _refln_index_l 
 _refln_F_squared_calc 
 _refln_F_squared_meas 
 _refln_F_squared_sigma 
 _refln_observed_status 
   2   0   0    18810.09    17869.60    115.64 o 
   4   0   0     2538.62     2506.39     61.56 o 
   6   0   0    14043.31    14743.48    168.51 o 
   8   0   0     4366.61     4601.64    105.78 o 
  10   0   0      147.64      194.76     24.40 o 
  12   0   0      394.28      427.34     52.19 o 
  14   0   0        5.29        1.72     16.50 o 
   2   1   0     8869.27     8370.37    118.16 o 
   3   1   0      704.38      764.20     21.13 o 
   4   1   0      681.00      728.53     44.01 o 
   5   1   0     4952.83     4670.12     71.87 o 
   6   1   0     6805.66     6938.24     79.08 o 
   7   1   0     1181.07     1315.19     71.25 o 
   8   1   0      554.17      593.84     26.69 o 
   9   1   0       61.03       65.03      9.56 o 
  10   1   0      246.24      254.59     22.28 o 
  11   1   0      229.28      220.82     21.97 o 
  12   1   0       89.78       52.95     12.65 o 
  13   1   0      118.84       90.40     23.36 o 
  14   1   0      181.23      238.24     69.44 o 
   1   2   0     7019.32     7003.90    100.75 o 
   2   2   0      622.11      631.83     88.01 o 
   3   2   0      647.26      523.79     33.02 o 
   4   2   0       40.92       77.75     18.35 o 
   5   2   0     1536.86     1593.60     38.38 o 
   6   2   0      207.08      137.88     16.65 o 
   7   2   0     1548.32     1615.52     41.52 o 
   8   2   0       29.33       24.28      7.20 o 
   9   2   0      325.98      303.46     22.97 o 
  10   2   0      231.47      223.69     20.86 o 
  11   2   0      223.67      175.55     23.74 o 
  12   2   0        3.17       -0.43      6.93 o 
  13   2   0       13.46       21.05     13.63 o 
  14   2   0       11.81       10.17     33.29 o 
   1   3   0    13310.91    12274.96    110.38 o 
   2   3   0    13210.29    13125.18    193.54 o 
   3   3   0     1614.08     1446.83     39.35 o 
   4   3   0      393.30      433.91     28.73 o 
   5   3   0     4186.86     4271.30    156.51 o 
   6   3   0     2187.38     2352.80     51.84 o 
   7   3   0     2974.39     3157.54     64.74 o 
   8   3   0      736.27      709.87     33.00 o 
   9   3   0        8.32       12.48      5.12 o 
  10   3   0       43.44       41.78     11.60 o 
  11   3   0       99.44       89.54     15.62 o 
  12   3   0       28.83       14.74     11.60 o 
  13   3   0      530.40      481.08     56.87 o 
  14   3   0       38.22       80.06     31.90 o 
   0   4   0     1837.01     2005.87     72.82 o 
   1   4   0      636.93      561.98     23.89 o 
   2   4   0     3245.38     3127.91    120.26 o 
   3   4   0        2.93        4.54      4.59 o 
   4   4   0        3.33        8.06      5.70 o 
   5   4   0      954.95      991.17     52.80 o 
   6   4   0     4006.53     4016.87     79.26 o 
   7   4   0      550.92      566.33     32.05 o 
   8   4   0      529.80      523.60     32.95 o 
   9   4   0      104.58      102.69     19.50 o 
  10   4   0        9.95        4.32      6.49 o 
  11   4   0       18.99       35.38     11.54 o 
  12   4   0       51.73       79.67     19.81 o 
  13   4   0      262.25      272.08     36.76 o 
  14   4   0       17.82       28.89     16.12 o 
   1   5   0     3236.94     3170.51     35.41 o 
   2   5   0        3.33       12.97      4.33 o 
   3   5   0       43.45       89.48     22.44 o 
   4   5   0     1155.94     1055.08     51.77 o 
   5   5   0     1375.56     1341.65     43.28 o 
   6   5   0      595.88      630.68     31.82 o 
   7   5   0       24.73       23.40      7.17 o 
   8   5   0      345.48      325.64     26.30 o 
   9   5   0      146.48      115.01     17.08 o 
  10   5   0      115.66      103.11     19.40 o 
  11   5   0      455.01      444.25     44.58 o 
  12   5   0      214.28      223.73     34.03 o 
  13   5   0      181.77      160.54     29.44 o 
  14   5   0       60.78       49.17     20.48 o 
   0   6   0       15.29       54.55     19.11 o 
   1   6   0       44.05       92.19     11.10 o 
   2   6   0     3748.03     3435.40     43.02 o 
   3   6   0     6015.82     5617.31     86.59 o 
   4   6   0      475.01      515.19     35.74 o 
   5   6   0     1379.27     1364.99     44.57 o 
   6   6   0     2341.41     2421.70     63.76 o 
   7   6   0      260.48      230.87     21.03 o 
   8   6   0       48.01       47.97     13.54 o 
   9   6   0      532.29      468.80     33.88 o 
  10   6   0      621.15      650.88     42.02 o 
  11   6   0        2.23       18.43     12.48 o 
  12   6   0       40.77       36.96     15.21 o 
  13   6   0      499.95      554.67     54.78 o 
  14   6   0      131.76      127.24     39.01 o 
   1   7   0      211.76      205.40     25.07 o 
   2   7   0      230.11      256.26     17.46 o 
   3   7   0       12.21       16.50      5.17 o 
   4   7   0     1205.30     1358.30     37.68 o 
   5   7   0     3286.75     3413.97     72.15 o 
   6   7   0      329.81      350.99     24.83 o 
   7   7   0      225.69      223.50     20.99 o 
   8   7   0     1327.12     1361.06     54.78 o 
   9   7   0      371.52      356.19     29.68 o 
  10   7   0       49.07       43.57      9.58 o 
  11   7   0     1887.13     1904.07     92.60 o 
  12   7   0      114.26       93.90     22.46 o 
  13   7   0      300.11      307.52     40.74 o 
  14   7   0       70.01       28.01     41.78 o 
   0   8   0      607.00      585.21     56.76 o 
   1   8   0       38.85       48.96     11.19 o 
   2   8   0     1566.48     1696.61     47.47 o 
   3   8   0     2629.33     2715.22     90.41 o 
   4   8   0      705.65      858.50     30.77 o 
   5   8   0       12.11        5.25      3.83 o 
   6   8   0      884.41      915.56     40.03 o 
   7   8   0     1036.53     1056.26     70.56 o 
   8   8   0       32.31       21.84      9.90 o 
   9   8   0      206.22      245.12     30.07 o 
  10   8   0       47.30       41.49     15.48 o 
  11   8   0       36.18       55.22     23.54 o 
  12   8   0      240.35      268.10     36.25 o 
  13   8   0      211.51      202.76     33.09 o 
  14   8   0       33.62        8.56     34.32 o 
   1   9   0      438.62      410.76     18.83 o 
   2   9   0     1014.17     1008.73     24.61 o 
   3   9   0       35.14      195.17     19.67 o 
   4   9   0      109.39      181.53     14.13 o 
   5   9   0      145.50      158.73     13.27 o 
   6   9   0      251.98      306.37     18.46 o 
   7   9   0      940.09      878.46     41.48 o 
   8   9   0       58.11       37.34     14.95 o 
   9   9   0      414.78      401.45     29.26 o 
  10   9   0      742.27      715.16     45.51 o 
  11   9   0        0.88       14.80     13.03 o 
  12   9   0        2.23        6.64     11.08 o 
  13   9   0      695.15      811.36     67.95 o 
  14   9   0      150.87      238.08     85.59 o 
   0  10   0      108.44      127.71     18.41 o 
   1  10   0      122.78      130.03     19.31 o 
   2  10   0     1658.75     1820.92     36.05 o 
   3  10   0     2707.36     2969.37     52.57 o 
   4  10   0     6185.21     6769.84     90.61 o 
   5  10   0     2920.64     2851.32     73.87 o 
   6  10   0     2289.93     2213.58     49.99 o 
   7  10   0     2047.05     2137.11     56.37 o 
   8  10   0      127.91      112.27     12.95 o 
   9  10   0      382.57      401.72     27.63 o 
  10  10   0      753.60      783.37     46.35 o 
  11  10   0      403.68      310.07     38.80 o 
  12  10   0      369.59      386.02     45.18 o 
  13  10   0       59.45       37.05     14.80 o 
  14  10   0       55.77       30.95     37.89 o 
   1  11   0       24.01       21.37     10.19 o 
   2  11   0      170.70      176.81     24.85 o 
   3  11   0      175.94      192.44     11.04 o 
   4  11   0      483.28      496.79     25.86 o 
   5  11   0      434.40      465.50     25.54 o 
   6  11   0     1232.34     1241.74     57.08 o 
   7  11   0      935.26      909.80     34.91 o 
   8  11   0        4.99        6.08      6.22 o 
   9  11   0      248.17      233.42     21.66 o 
  10  11   0       22.94       32.89     11.17 o 
  11  11   0       53.49       51.09     18.41 o 
  12  11   0      110.42      104.84     23.80 o 
  13  11   0       31.48       35.99     12.78 o 
  14  11   0       53.05       45.04     39.12 o 
   0  12   0     1545.98     1710.36     71.66 o 
   1  12   0      483.20      510.31     31.55 o 
   2  12   0     1785.47     2018.51     92.63 o 
   3  12   0     1147.17     1213.37     50.83 o 
   4  12   0      412.06      523.51     27.51 o 
   5  12   0       52.21       46.22      8.38 o 
   6  12   0       42.81       82.18     11.23 o 
   7  12   0        2.30        5.91      5.53 o 
   8  12   0      263.56      273.49     21.82 o 
   9  12   0      404.75      398.48     49.61 o 
  10  12   0        0.09      -12.49     12.49 o 
  11  12   0        2.65        7.99     10.05 o 
  12  12   0       32.45      106.65     26.21 o 
  13  12   0       26.96       11.25     10.15 o 
   1  13   0      565.44      571.29     34.72 o 
   2  13   0      860.87      926.14     41.33 o 
   3  13   0       45.52       49.14      7.56 o 
   4  13   0      436.38      399.23     24.46 o 
   5  13   0        0.57        1.30      4.92 o 
   6  13   0     1895.94     2038.03     58.00 o 
   7  13   0       20.69       25.91     10.61 o 
   8  13   0       60.39       47.77     14.44 o 
   9  13   0     2309.35     2451.17     77.45 o 
  10  13   0     1132.54     1152.67     72.85 o 
  11  13   0       39.62       17.97     15.03 o 
  12  13   0      166.69      183.15     31.34 o 
  13  13   0      539.05      548.26     57.93 o 
   0  14   0        0.15       26.45     14.51 o 
   1  14   0      783.11      740.94     41.46 o 
   2  14   0     1551.81     1601.62     45.99 o 
   3  14   0      617.10      523.67     20.93 o 
   4  14   0      851.50      825.62     30.24 o 
   5  14   0       48.15       62.57     13.47 o 
   6  14   0      152.81      147.03     17.27 o 
   7  14   0     2216.36     2196.54     64.39 o 
   8  14   0      154.33      155.19     19.51 o 
   9  14   0       72.40       84.77     14.19 o 
  10  14   0       75.60       75.03     20.59 o 
  11  14   0        8.89       14.97     22.00 o 
  12  14   0      170.95      158.87     35.71 o 
  13  14   0       37.54       30.45     25.43 o 
   1  15   0      359.20      359.65     30.41 o 
   2  15   0       58.83       81.06     10.94 o 
   3  15   0      261.28      253.17     14.59 o 
   4  15   0      543.60      567.18     31.05 o 
   5  15   0        2.28        3.55      6.32 o 
   6  15   0       24.13       20.49      7.83 o 
   7  15   0      448.28      397.86     30.02 o 
   8  15   0      179.29      164.29     19.21 o 
   9  15   0      552.97      516.09     47.42 o 
  10  15   0        2.99        0.39     10.35 o 
  11  15   0       51.65       23.12     18.27 o 
  12  15   0       83.74       50.62     18.65 o 
  13  15   0       23.31       13.51     21.00 o 
   0  16   0     1968.19     1822.15     85.32 o 
   1  16   0     1617.12     1584.90     64.63 o 
   2  16   0       60.47       60.05     12.75 o 
   3  16   0      106.94      110.24      9.82 o 
   4  16   0        8.15       12.23      6.20 o 
   5  16   0       37.12       36.18      7.84 o 
   6  16   0        0.27        2.97      5.07 o 
   7  16   0       68.62       82.35     14.12 o 
   8  16   0      247.07      238.65     22.36 o 
   9  16   0        1.94       17.24      8.87 o 
  10  16   0        9.21        8.33     17.69 o 
  11  16   0      281.94      253.64     36.95 o 
  12  16   0      147.90      151.49     29.74 o 
  13  16   0      231.75      234.93     40.59 o 
   1  17   0      450.46      438.96     31.06 o 
   2  17   0      220.58      247.82     40.32 o 
   3  17   0      131.57      138.06     15.76 o 
   4  17   0     2251.71     2101.95     62.84 o 
   5  17   0      256.58      258.66     25.87 o 
   6  17   0       95.07       80.55     11.74 o 
   7  17   0       11.01       10.10      7.04 o 
   8  17   0      376.28      347.86     37.73 o 
   9  17   0       51.51       73.81     19.31 o 
  10  17   0      445.35      414.89     45.79 o 
  11  17   0       40.56       68.64     21.07 o 
  12  17   0      121.60      138.52     28.11 o 
   0  18   0        0.48       11.07     10.90 o 
   1  18   0      521.75      499.87     43.61 o 
   2  18   0        0.95       23.00     10.18 o 
   3  18   0      272.18      248.97     24.03 o 
   4  18   0       19.23       13.16      5.69 o 
   5  18   0      593.30      592.02     41.05 o 
   6  18   0      124.75      146.76     21.71 o 
   7  18   0        4.51       12.40      5.32 o 
   8  18   0       41.54       68.25     16.00 o 
   9  18   0        8.11       31.25     15.17 o 
  10  18   0      138.59      158.45     28.43 o 
  11  18   0       46.88       49.31     35.89 o 
  12  18   0       87.18      101.86     27.00 o 
   1  19   0      866.97      942.69     47.18 o 
   2  19   0      116.16      142.29     20.88 o 
   3  19   0      723.03      738.32     75.53 o 
   4  19   0      382.30      346.50     52.71 o 
   5  19   0     1403.91     1368.71     63.60 o 
   6  19   0      738.85      748.79     47.73 o 
   7  19   0        2.25      -21.10     47.53 o 
   8  19   0       57.93       77.81     15.61 o 
   9  19   0      345.82      324.33     34.54 o 
  10  19   0      193.34      162.10     25.23 o 
  11  19   0        7.14        0.15     12.47 o 
  12  19   0       21.48       45.11     25.56 o 
   0  20   0     3461.59     3499.76    131.71 o 
   1  20   0     8694.38     8736.00    145.60 o 
   2  20   0      264.12      279.20     25.53 o 
   3  20   0       89.09      113.49     18.66 o 
   4  20   0      872.45      880.15     39.06 o 
   5  20   0      121.66      104.06     15.48 o 
   6  20   0       80.81       89.51     26.74 o 
   7  20   0      750.31      733.54     51.62 o 
   8  20   0      102.06      105.11     22.06 o 
   9  20   0      509.50      481.66     42.43 o 
  10  20   0       66.77       88.01     23.56 o 
  11  20   0       60.19       -3.56     13.18 o 
   1  21   0       20.88       47.79     13.74 o 
   2  21   0     2073.57     2026.18     69.80 o 
   3  21   0      972.02      965.24     54.73 o 
   4  21   0      218.45      258.39     50.31 o 
   5  21   0        0.07        1.69      9.32 o 
   6  21   0       33.81       26.84     10.06 o 
   7  21   0       67.60       51.05     13.02 o 
   8  21   0      259.02      289.08     35.50 o 
   9  21   0        6.52       -0.94     12.25 o 
  10  21   0        2.79       -5.62     17.84 o 
  11  21   0      314.04      414.64     51.50 o 
   0  22   0    10613.55    10257.45    235.92 o 
   1  22   0      365.83      314.98     32.03 o 
   2  22   0       27.38       23.75     13.57 o 
   3  22   0      419.57      419.58     37.38 o 
   4  22   0      585.20      636.38     39.47 o 
   5  22   0       42.12       18.40     14.90 o 
   6  22   0       62.55       30.15     14.82 o 
   7  22   0      251.36      252.02     85.56 o 
   8  22   0       85.71       65.73     24.82 o 
   9  22   0      315.80      256.68     39.51 o 
  10  22   0      108.75      104.26     24.08 o 
  11  22   0       31.70       42.76     16.93 o 
   1  23   0      153.79      215.72     28.51 o 
   2  23   0     1094.61     1173.96     55.64 o 
   3  23   0      273.22      331.68     30.60 o 
   4  23   0       34.82       21.18     21.90 o 
   5  23   0        5.45       24.27     20.47 o 
   6  23   0       47.60       36.69     16.21 o 
   7  23   0        7.33        6.23     11.20 o 
   8  23   0       99.56       83.16     24.83 o 
   9  23   0      178.79      218.54     37.52 o 
  10  23   0      121.59      154.55     33.12 o 
   0  24   0        7.54       15.98     19.83 o 
   1  24   0      251.55      215.46     24.58 o 
   2  24   0       31.41       32.83      9.83 o 
   3  24   0      323.87      300.78     28.96 o 
   4  24   0        1.23       -2.79     26.80 o 
   5  24   0        0.49       -8.81     18.83 o 
   6  24   0        0.24       14.35     12.68 o 
   7  24   0      423.63      514.95     63.37 o 
   8  24   0       72.41      134.55     56.83 o 
   9  24   0        7.07        1.24     12.48 o 
  10  24   0      124.42      133.18     30.60 o 
   1  25   0       38.65       57.36     12.16 o 
   2  25   0      204.66      207.89     24.00 o 
   3  25   0      144.02      113.77     17.57 o 
   4  25   0      111.93       59.12     23.21 o 
   5  25   0       14.66      -30.69     30.69 o 
   6  25   0      390.16      440.17    100.08 o 
   7  25   0      227.29      172.73     60.26 o 
   8  25   0      434.31      520.19    104.23 o 
   9  25   0       40.95       57.62     26.74 o 
   0  26   0      205.07      184.70     35.55 o 
   1  26   0       53.11       48.95     13.46 o 
   2  26   0      129.69      126.79     18.38 o 
   3  26   0       39.60       35.38     22.30 o 
   4  26   0        0.28        3.54     12.26 o 
   5  26   0       12.80       20.57     19.07 o 
   6  26   0      120.08      224.89     69.70 o 
   7  26   0      183.81      145.16     56.60 o 
   8  26   0      114.61      103.66     43.16 o 
   9  26   0       57.02       79.28     29.07 o 
   1  27   0      128.14      130.02     22.43 o 
   2  27   0      115.22      135.36     34.12 o 
   3  27   0       15.96      -12.24     13.40 o 
   4  27   0      107.45      129.06     33.75 o 
   5  27   0       33.53       49.78     17.45 o 
   6  27   0        2.77        5.61     18.38 o 
   7  27   0      545.65      668.73    121.07 o 
   8  27   0        0.39       50.39     38.53 o 
   0  28   0       82.42       55.02     24.53 o 
   1  28   0       27.08       46.92     17.70 o 
   2  28   0       14.41       17.86     24.63 o 
   3  28   0       92.59       73.61     18.85 o 
   4  28   0      106.12      199.11     46.21 o 
   5  28   0      166.26      168.38     41.39 o 
   6  28   0      425.56      625.49     82.60 o 
   7  28   0        0.72      -32.30     32.30 o 
   1  29   0       39.86       86.19     23.36 o 
   2  29   0        2.22       -9.69     16.30 o 
   3  29   0       85.39       84.22     27.58 o 
   4  29   0       82.46      117.91     33.97 o 
   5  29   0      468.41      689.57     96.94 o 
   6  29   0       29.06      -29.37     29.37 o 
   0  30   0       40.70      -20.07     29.07 o 
   1  30   0       64.58      131.33     41.01 o 
   2  30   0       80.70      100.33     30.06 o 
   3  30   0      104.70       75.49     51.99 o 
   4  30   0      170.19      162.16     40.11 o 
   5  30   0      917.13     1336.66    120.46 o 
   6  30   0       60.11       86.85     27.73 o 
   1  31   0     1138.65     1388.23    179.87 o 
   2  31   0        8.55       23.67     18.34 o 
   3  31   0       25.07       69.95     28.54 o 
   4  31   0        0.48      -11.23     39.79 o 
   0  32   0      764.01     1164.17    170.45 o 
   1  32   0      124.90       90.90     45.12 o 
   2  32   0      168.37      283.21     82.87 o 
   3  32   0        5.13        1.10     27.39 o 
 -13   0   1      405.89      453.55     98.24 o 
 -11   0   1      603.65      566.71     54.89 o 
  -9   0   1      524.73      531.70     45.35 o 
  -7   0   1       70.03      114.50     14.43 o 
  -5   0   1    22208.65    21729.92    266.62 o 
  -3   0   1    77412.98    76098.74    682.93 o 
  -1   0   1      619.86      348.15     97.23 o 
   3   0   1     5149.39     4891.20     87.71 o 
   5   0   1      754.36      769.72     84.08 o 
   7   0   1     4027.14     4233.00    115.82 o 
   9   0   1      258.53      222.38     26.08 o 
  11   0   1        3.43        1.25      9.70 o 
  13   0   1        1.30       -3.52     13.72 o 
 -14   1   1       34.30       44.54     64.05 o 
 -13   1   1       94.07      150.54     78.11 o 
 -12   1   1      416.83      406.92     42.21 o 
 -11   1   1      363.40      326.87     28.52 o 
 -10   1   1      248.13      226.44     24.88 o 
  -9   1   1      266.69      323.40     22.10 o 
  -8   1   1     1199.95     1147.39     38.84 o 
  -7   1   1      530.23      582.88     25.44 o 
  -6   1   1      312.97      325.50     20.77 o 
  -5   1   1       38.53       51.88     18.07 o 
  -4   1   1    14730.01    14679.58    140.25 o 
  -3   1   1     8329.34     8472.11     82.27 o 
  -2   1   1     2569.50     2628.71    107.19 o 
  -1   1   1      215.36      188.23     10.31 o 
   1   1   1      487.33      406.11     16.92 o 
   2   1   1     2343.22     2305.63     52.95 o 
   3   1   1    61999.32    59654.55    218.63 o 
   4   1   1     4181.43     4374.18     66.13 o 
   5   1   1      382.96      413.05     22.44 o 
   6   1   1     1499.16     1564.43     96.16 o 
   7   1   1      555.09      544.75     29.69 o 
   8   1   1     1004.86     1041.81     49.48 o 
   9   1   1      365.55      308.99     21.76 o 
  10   1   1        7.86       -5.89      5.89 o 
  11   1   1        2.44        6.56      6.48 o 
  12   1   1      118.03      136.60     21.04 o 
  13   1   1       64.45      101.93     18.83 o 
  14   1   1        3.95      -18.52     18.78 o 
 -14   2   1       37.92       48.50     26.24 o 
 -13   2   1        5.29       -7.82     19.25 o 
 -12   2   1        8.32        5.08      6.22 o 
 -11   2   1      972.97      892.53     47.95 o 
 -10   2   1      724.65      749.15     46.32 o 
  -9   2   1     2608.93     2730.97     64.29 o 
  -8   2   1      222.82      237.74     17.71 o 
  -7   2   1      281.84      235.39     16.27 o 
  -6   2   1      561.79      472.86     35.86 o 
  -5   2   1     7967.10     7835.78     77.63 o 
  -4   2   1       14.97       48.07     12.39 o 
  -3   2   1    36434.04    35856.05    178.20 o 
  -2   2   1     1288.72     1192.79     31.09 o 
  -1   2   1     4129.78     3725.55     76.42 o 
   1   2   1      588.05      517.11     21.64 o 
   2   2   1     1654.64     1895.73     50.48 o 
   3   2   1    10979.26    10896.81    148.38 o 
   4   2   1     3096.19     2796.05     75.05 o 
   5   2   1        6.43       26.14      6.66 o 
   6   2   1      239.46      193.51     16.38 o 
   7   2   1      192.06      177.81     33.46 o 
   8   2   1     1549.13     1483.18     48.37 o 
   9   2   1        4.35        5.27      5.29 o 
  10   2   1      121.16      123.84     16.49 o 
  11   2   1        8.26       10.43      7.19 o 
  12   2   1       94.03       60.84     18.51 o 
  13   2   1       10.74       -1.29      7.16 o 
  14   2   1        0.20       28.21     26.73 o 
 -14   3   1       55.81       24.55     53.07 o 
 -13   3   1       78.54       81.52     35.38 o 
 -12   3   1       19.17       -1.58      8.92 o 
 -11   3   1       40.48       27.54      9.41 o 
 -10   3   1     1052.90      907.58     49.70 o 
  -9   3   1      975.65      991.51     45.37 o 
  -8   3   1      525.10      473.41     29.39 o 
  -7   3   1      227.48      279.34     22.21 o 
  -6   3   1      544.51      588.42     28.06 o 
  -5   3   1      317.15      359.21     20.80 o 
  -4   3   1      247.70      236.16     14.87 o 
  -3   3   1    10774.40    10171.91    120.87 o 
  -2   3   1      103.31       87.67      7.16 o 
  -1   3   1      692.42      553.42     19.27 o 
   0   3   1      686.99      629.66     35.26 o 
   1   3   1     5955.31     6165.58    101.80 o 
   2   3   1    17919.57    16340.39    196.26 o 
   3   3   1     8116.88     8270.00    169.03 o 
   4   3   1     4797.83     4704.34     71.93 o 
   5   3   1       20.99        6.24      3.27 o 
   6   3   1      657.77      651.13     35.65 o 
   7   3   1      669.95      738.09     35.07 o 
   8   3   1       66.14       52.21     11.68 o 
   9   3   1       55.38       43.28      8.69 o 
  10   3   1        0.69       -4.54      6.67 o 
  11   3   1       42.52       31.01      9.55 o 
  12   3   1        0.09        2.98     10.31 o 
  13   3   1       38.10        5.66      8.95 o 
  14   3   1      175.57      208.92     49.47 o 
 -14   4   1       39.17       25.45     20.97 o 
 -13   4   1       85.73      131.71     40.16 o 
 -12   4   1        2.22       20.91      9.70 o 
 -11   4   1      236.10      216.51     23.64 o 
 -10   4   1       73.50       73.39     12.39 o 
  -9   4   1     1095.91     1117.95     48.71 o 
  -8   4   1      202.18      220.95     20.85 o 
  -7   4   1       76.33       74.56     11.23 o 
  -6   4   1     1090.70     1018.19     37.77 o 
  -5   4   1     1468.01     1343.52     40.06 o 
  -4   4   1     6196.73     6048.36     78.74 o 
  -3   4   1       85.24      142.24     12.69 o 
  -2   4   1     1385.61     1466.58     29.25 o 
  -1   4   1     2064.09     1842.93     41.49 o 
   0   4   1      230.83      234.49     17.56 o 
   1   4   1     1643.11     1339.44     59.25 o 
   2   4   1     3646.95     3627.96     61.89 o 
   3   4   1      572.12      558.21     25.22 o 
   4   4   1       40.04       60.26     15.70 o 
   5   4   1      178.18      128.58     31.96 o 
   6   4   1      126.58      139.75     25.96 o 
   7   4   1      472.43      484.05     32.87 o 
   8   4   1      148.95      196.18     20.24 o 
   9   4   1       32.33       30.12     10.32 o 
  10   4   1       63.20       39.65     18.56 o 
  11   4   1       37.30       55.90     16.16 o 
  12   4   1       43.43       60.87     16.68 o 
  13   4   1        0.73       12.77     14.91 o 
  14   4   1       17.82       41.30     28.04 o 
 -14   5   1      242.94      278.06     57.36 o 
 -13   5   1      399.44      411.50     90.99 o 
 -12   5   1      494.27      464.39     63.80 o 
 -11   5   1        5.05       21.57      9.23 o 
 -10   5   1     1779.57     1838.15     66.78 o 
  -9   5   1      343.08      331.04     26.67 o 
  -8   5   1      148.83      140.64     17.35 o 
  -7   5   1      484.86      464.02     28.43 o 
  -6   5   1       79.65       75.02     15.30 o 
  -5   5   1     1159.04     1152.77     34.21 o 
  -4   5   1     8412.52     8736.42    315.94 o 
  -3   5   1     1177.75     1150.29     35.27 o 
  -2   5   1       93.33       76.87      6.12 o 
  -1   5   1      237.83      299.05     12.38 o 
   0   5   1     1131.76     1130.42     33.39 o 
   1   5   1     1335.91     1294.75     38.18 o 
   2   5   1       11.55        5.42      4.74 o 
   3   5   1     1663.38     1635.89     44.68 o 
   4   5   1     3825.48     3757.53     72.96 o 
   5   5   1        8.96        7.48      4.90 o 
   6   5   1      139.62      116.46     34.01 o 
   7   5   1       45.07       54.90     12.03 o 
   8   5   1      302.39      374.10     29.07 o 
   9   5   1      415.58      444.76     33.86 o 
  10   5   1       43.26       28.80      9.88 o 
  11   5   1       59.26       80.21     19.45 o 
  12   5   1      271.85      293.52     38.12 o 
  13   5   1      346.95      382.47     49.30 o 
  14   5   1      115.66      120.80     40.99 o 
 -14   6   1       30.13       44.63     26.35 o 
 -13   6   1      175.57      139.41     37.44 o 
 -12   6   1      305.43      340.80     39.49 o 
 -11   6   1      167.33      136.56     24.91 o 
 -10   6   1       11.70       12.81      9.92 o 
  -9   6   1      495.17      492.21     33.35 o 
  -8   6   1       39.12       31.57      9.75 o 
  -7   6   1      188.75      199.08     18.72 o 
  -6   6   1     2877.57     3006.29     61.28 o 
  -5   6   1      375.95      372.38     20.29 o 
  -4   6   1     2212.50     2063.07     81.67 o 
  -3   6   1      883.64      862.13     31.43 o 
  -2   6   1     1708.63     1633.14     50.06 o 
  -1   6   1       40.79       39.22      4.73 o 
   0   6   1      329.33      327.59     19.40 o 
   1   6   1     1786.68     1459.71     43.58 o 
   2   6   1     3217.76     2871.85     59.18 o 
   3   6   1     2175.63     2400.45     65.37 o 
   4   6   1      236.84      236.48     22.83 o 
   5   6   1      266.63      283.09     32.02 o 
   6   6   1       13.67       14.08      9.22 o 
   7   6   1        0.55       -5.22      7.27 o 
   8   6   1       99.40      103.57     20.22 o 
   9   6   1        0.44        1.15      7.51 o 
  10   6   1      500.08      537.54     59.87 o 
  11   6   1     1226.55     1292.52     76.86 o 
  12   6   1       28.47       17.54     10.32 o 
  13   6   1      111.48      134.74     27.23 o 
  14   6   1      135.64      106.58     39.00 o 
 -14   7   1       17.51       40.05     24.83 o 
 -13   7   1      210.89       74.72     80.67 o 
 -12   7   1       12.70        0.07     10.48 o 
 -11   7   1     1145.35     1068.25    101.80 o 
 -10   7   1      378.05      363.48     30.86 o 
  -9   7   1      225.08      222.72     20.18 o 
  -8   7   1      289.18      275.74     21.35 o 
  -7   7   1       45.12       52.80      9.40 o 
  -6   7   1      423.96      483.46     25.47 o 
  -5   7   1     2636.52     2600.55    140.25 o 
  -4   7   1        5.26       16.16     10.81 o 
  -3   7   1       11.53       10.03      2.67 o 
  -2   7   1      174.67      212.48     11.74 o 
  -1   7   1     3499.61     3407.75     58.34 o 
   0   7   1     4632.10     4346.74     78.21 o 
   1   7   1      424.08      373.42     23.44 o 
   2   7   1     2165.04     2003.60     51.56 o 
   3   7   1      969.23      944.30     53.42 o 
   4   7   1      444.06      518.51     28.54 o 
   5   7   1      567.69      567.06     35.91 o 
   6   7   1        3.89        7.78      4.36 o 
   7   7   1      587.18      601.19     40.75 o 
   8   7   1     1395.85     1390.45     57.55 o 
   9   7   1     1221.73     1275.99     70.30 o 
  10   7   1     1459.66     1461.40     78.62 o 
  11   7   1      261.90      315.23     38.71 o 
  12   7   1      371.83      346.13     41.52 o 
  13   7   1      146.67      147.91     35.60 o 
  14   7   1      104.90      184.77     47.64 o 
 -14   8   1      147.87      169.56     45.27 o 
 -13   8   1       87.17       71.83     41.94 o 
 -12   8   1      396.81      412.84     45.12 o 
 -11   8   1       65.53      106.69     22.66 o 
 -10   8   1      275.69      310.22     25.88 o 
  -9   8   1       93.05       87.39     12.62 o 
  -8   8   1      459.62      410.47     27.04 o 
  -7   8   1       27.33       17.17      7.62 o 
  -6   8   1       16.75       17.38      5.73 o 
  -5   8   1     1939.94     1901.64    112.81 o 
  -4   8   1     5764.85     5628.23    147.32 o 
  -3   8   1      528.07      529.22     21.13 o 
  -2   8   1     3697.52     3663.09     54.86 o 
  -1   8   1       37.90       39.21      7.58 o 
   0   8   1     2192.91     2194.92     59.08 o 
   1   8   1      190.43      155.59     14.04 o 
   2   8   1      433.54      483.43     26.48 o 
   3   8   1     4177.38     3830.87     75.50 o 
   4   8   1      218.74      305.08     76.13 o 
   5   8   1      454.67      431.89     44.46 o 
   6   8   1      284.17      241.67     20.35 o 
   7   8   1      143.27      138.76     28.72 o 
   8   8   1        3.22        8.12      7.81 o 
   9   8   1      922.35      923.91     67.38 o 
  10   8   1       18.55       59.60     17.25 o 
  11   8   1        4.22       -2.13      7.91 o 
  12   8   1      280.78      384.52     45.23 o 
  13   8   1      688.50      722.11     64.25 o 
  14   8   1      541.92      706.19     89.50 o 
 -14   9   1       37.20       49.13     55.81 o 
 -13   9   1       54.52       36.70     21.75 o 
 -12   9   1       29.64       24.90     11.47 o 
 -11   9   1      474.17      509.88     48.58 o 
 -10   9   1        4.69        5.82     15.52 o 
  -9   9   1      128.85      117.02     15.11 o 
  -8   9   1       11.98       19.38      7.57 o 
  -7   9   1       53.63       45.30      9.60 o 
  -6   9   1       68.65       72.74     12.06 o 
  -5   9   1      479.63      552.41     26.83 o 
  -4   9   1        7.78       10.82      4.29 o 
  -3   9   1     1051.59     1119.03     31.44 o 
  -2   9   1      269.85      270.31     13.78 o 
  -1   9   1     5573.05     5399.52     63.15 o 
   0   9   1      903.40      916.34     29.54 o 
   1   9   1     1443.46     1515.13     45.87 o 
   2   9   1     1046.28     1052.19     40.82 o 
   3   9   1      447.60      550.04     28.99 o 
   4   9   1     1089.87     1007.01     61.08 o 
   5   9   1     1157.81     1156.19     41.95 o 
   6   9   1       65.29       76.52     12.19 o 
   7   9   1      585.67      567.60     32.91 o 
   8   9   1      105.00       82.17     15.17 o 
   9   9   1     1152.78     1207.96     49.17 o 
  10   9   1      334.37      340.37     39.28 o 
  11   9   1      148.18      179.09     27.92 o 
  12   9   1      349.26      286.33     38.43 o 
  13   9   1       11.54       -2.47     17.83 o 
  14   9   1       24.42       36.76     27.14 o 
 -14  10   1       13.85        5.95     16.24 o 
 -13  10   1       15.67       27.34     15.07 o 
 -12  10   1        2.40        9.66     11.56 o 
 -11  10   1        8.92        7.07     15.56 o 
 -10  10   1       14.91       11.57      9.11 o 
  -9  10   1      832.61      933.81     43.95 o 
  -8  10   1       51.79       37.77      7.99 o 
  -7  10   1      246.86      234.46     16.87 o 
  -6  10   1        0.85        1.64      4.85 o 
  -5  10   1      704.47      688.72     28.13 o 
  -4  10   1      523.40      428.03     18.94 o 
  -3  10   1     4182.96     4408.08     63.58 o 
  -2  10   1     1529.11     1408.39     39.27 o 
  -1  10   1      710.38      674.30     23.28 o 
   0  10   1      102.76       91.96     10.40 o 
   1  10   1     5734.83     6068.57    146.23 o 
   2  10   1      973.74     1152.22     44.48 o 
   3  10   1       68.96       77.94     12.98 o 
   4  10   1      223.92      318.57     29.25 o 
   5  10   1      748.42      769.85     41.68 o 
   6  10   1      192.17      203.88     18.92 o 
   7  10   1     3430.99     3528.08     84.07 o 
   8  10   1      104.26       91.10     12.68 o 
   9  10   1      564.93      607.95     39.91 o 
  10  10   1       61.96       52.81     12.13 o 
  11  10   1      116.63      108.88     24.83 o 
  12  10   1       44.10       25.73     15.41 o 
  13  10   1       50.25       68.87     20.23 o 
  14  10   1       92.03       96.91     33.02 o 
 -14  11   1       43.57       74.11     29.79 o 
 -13  11   1      146.48      203.79     48.97 o 
 -12  11   1        0.00       -3.14     11.23 o 
 -11  11   1      186.90      174.53     28.09 o 
 -10  11   1      561.81      595.88     51.57 o 
  -9  11   1       40.63       53.59      9.68 o 
  -8  11   1      169.15      169.21     15.17 o 
  -7  11   1      680.63      702.57     31.16 o 
  -6  11   1     1591.28     1544.59     56.70 o 
  -5  11   1      799.48      736.97     43.17 o 
  -4  11   1     1653.86     1646.85     52.26 o 
  -3  11   1       30.54       21.55      8.09 o 
  -2  11   1      767.60      757.02     47.18 o 
  -1  11   1      397.18      362.86     18.47 o 
   0  11   1      460.73      482.36     22.64 o 
   1  11   1      500.06      441.64     33.34 o 
   2  11   1     2863.53     2700.99    133.11 o 
   3  11   1      206.46      220.21     31.38 o 
   4  11   1     1845.99     1931.71     60.99 o 
   5  11   1      162.04      174.66     17.39 o 
   6  11   1       24.65       16.44      7.20 o 
   7  11   1      425.33      438.50     27.07 o 
   8  11   1     1751.77     1791.66     76.95 o 
   9  11   1      815.81      830.93     46.72 o 
  10  11   1       26.50       13.63     10.36 o 
  11  11   1        0.00       -1.98     12.93 o 
  12  11   1        6.23        7.49     12.12 o 
  13  11   1      128.70      105.42     26.16 o 
  14  11   1      130.04      128.99     40.58 o 
 -13  12   1        2.91       30.43     21.04 o 
 -12  12   1        0.43      -13.03     13.03 o 
 -11  12   1        2.55       -6.25     10.93 o 
 -10  12   1      105.06      114.91     32.56 o 
  -9  12   1     1335.72     1249.18     47.25 o 
  -8  12   1      187.01      210.40     19.25 o 
  -7  12   1      291.17      264.40     19.15 o 
  -6  12   1      303.25      363.02     22.70 o 
  -5  12   1       42.23       34.99      5.24 o 
  -4  12   1      678.16      724.13     42.73 o 
  -3  12   1     1269.95     1329.42     39.39 o 
  -2  12   1       34.68       49.89      7.32 o 
  -1  12   1      666.36      679.35     25.04 o 
   0  12   1      785.07      885.36     31.40 o 
   1  12   1       24.95       33.64      8.61 o 
   2  12   1      685.95      752.37     71.67 o 
   3  12   1     1655.86     1636.09     50.69 o 
   4  12   1      455.38      501.59     52.07 o 
   5  12   1      561.90      590.47     36.48 o 
   6  12   1      145.06      223.74     19.21 o 
   7  12   1      310.08      336.60     27.07 o 
   8  12   1     1711.54     1749.03     63.85 o 
   9  12   1      825.61      800.13     45.91 o 
  10  12   1       32.04       10.84     13.37 o 
  11  12   1       40.86       27.91     15.14 o 
  12  12   1      274.14      285.62     40.20 o 
  13  12   1        0.49       11.18     14.52 o 
 -13  13   1        8.00        6.68     35.18 o 
 -12  13   1       61.72       59.82     19.14 o 
 -11  13   1        1.04       -3.68     14.54 o 
 -10  13   1      322.68      315.90     38.24 o 
  -9  13   1      169.17      155.60     16.74 o 
  -8  13   1      250.32      252.63     19.92 o 
  -7  13   1     1246.10     1263.74     75.77 o 
  -6  13   1      170.23      182.93     17.52 o 
  -5  13   1      655.18      593.14     64.97 o 
  -4  13   1      863.18      936.53     40.32 o 
  -3  13   1        3.59        5.95      4.23 o 
  -2  13   1      168.56      179.23     14.69 o 
  -1  13   1     1025.23     1033.20     32.08 o 
   0  13   1     1826.53     1946.45     46.58 o 
   1  13   1     1479.98     1653.97     56.06 o 
   2  13   1       96.89      131.05     13.55 o 
   3  13   1      364.72      329.52     21.78 o 
   4  13   1       54.59       57.49     10.96 o 
   5  13   1      134.36      161.46     19.36 o 
   6  13   1      172.74      159.68     17.44 o 
   7  13   1      182.92      158.20     17.85 o 
   8  13   1     1295.62     1244.23     54.25 o 
   9  13   1      492.04      495.45     35.95 o 
  10  13   1      867.28      845.68     62.90 o 
  11  13   1       28.36       39.93     15.71 o 
  12  13   1       88.39       83.27     21.27 o 
  13  13   1       79.33       77.00     21.85 o 
 -13  14   1       58.78       37.33     16.96 o 
 -12  14   1       99.38       76.07     20.80 o 
 -11  14   1        0.18        4.11     10.24 o 
 -10  14   1      315.74      261.21     35.01 o 
  -9  14   1       60.06       63.75     18.58 o 
  -8  14   1       89.50       95.98     12.53 o 
  -7  14   1      690.75      714.60     33.07 o 
  -6  14   1       30.88       36.59     10.60 o 
  -5  14   1       57.79       54.91     10.41 o 
  -4  14   1        2.93        0.16      6.03 o 
  -3  14   1      149.05      150.75     21.68 o 
  -2  14   1      154.75      130.26     14.44 o 
  -1  14   1      692.10      670.03     26.44 o 
   0  14   1     1224.98     1232.80     36.72 o 
   1  14   1       11.46       25.93      4.63 o 
   2  14   1      134.89      139.77     15.83 o 
   3  14   1      364.38      321.72     45.06 o 
   4  14   1      745.56      732.05     31.30 o 
   5  14   1      208.15      178.30     23.41 o 
   6  14   1      275.97      270.76     24.61 o 
   7  14   1     1121.35     1146.70     49.36 o 
   8  14   1      616.23      644.05     39.06 o 
   9  14   1      160.83      181.36     40.00 o 
  10  14   1        1.15       -3.67     11.37 o 
  11  14   1       53.48       42.25     15.98 o 
  12  14   1      803.57      866.13     70.54 o 
  13  14   1      108.98       61.70     23.91 o 
 -13  15   1      137.05       99.03     31.26 o 
 -12  15   1       26.67       25.51     20.10 o 
 -11  15   1      133.96      141.87     28.11 o 
 -10  15   1      136.79      130.18     26.50 o 
  -9  15   1      601.68      580.08     50.81 o 
  -8  15   1        8.02       11.58      6.78 o 
  -7  15   1      533.71      534.29     25.87 o 
  -6  15   1      243.77      264.70     28.65 o 
  -5  15   1        0.00        0.72      6.68 o 
  -4  15   1       20.12       14.53      7.04 o 
  -3  15   1      150.11      154.59     11.23 o 
  -2  15   1      109.42      135.36     15.53 o 
  -1  15   1      382.81      386.57     30.17 o 
   0  15   1      311.43      372.89     25.80 o 
   1  15   1      264.83      280.30     18.82 o 
   2  15   1        1.84       -1.88      6.53 o 
   3  15   1     2297.30     2309.83     56.37 o 
   4  15   1       62.49       79.77     11.24 o 
   5  15   1     1210.19     1187.04     48.51 o 
   6  15   1      175.55      180.17     20.40 o 
   7  15   1        0.01       -3.99      8.03 o 
   8  15   1      165.07      136.14     17.87 o 
   9  15   1     1482.97     1521.14     81.77 o 
  10  15   1       28.32       30.66     12.26 o 
  11  15   1      293.48      310.43     40.88 o 
  12  15   1      305.70      373.36     58.03 o 
  13  15   1      233.08      274.16     41.68 o 
 -13  16   1      122.84       49.44     25.72 o 
 -12  16   1      132.84      146.19     30.52 o 
 -11  16   1      158.41      172.76     25.80 o 
 -10  16   1      100.27       79.56     17.15 o 
  -9  16   1        0.24       11.63     11.05 o 
  -8  16   1     1968.23     1719.52    103.49 o 
  -7  16   1       70.38       57.42     13.27 o 
  -6  16   1      387.23      428.37     38.91 o 
  -5  16   1      587.16      615.54     39.86 o 
  -4  16   1      758.84      780.45     60.44 o 
  -3  16   1     1474.72     1470.80     41.22 o 
  -2  16   1      284.20      276.05     21.12 o 
  -1  16   1        6.74       23.71      6.95 o 
   0  16   1       57.78       36.94     23.51 o 
   1  16   1        0.29        3.91     15.41 o 
   2  16   1     2024.18     2064.10     70.22 o 
   3  16   1       69.97       36.52     15.47 o 
   4  16   1        0.10        5.46      4.13 o 
   5  16   1        3.34        1.30      4.94 o 
   6  16   1       14.98       18.61      7.15 o 
   7  16   1      167.41      167.10     19.58 o 
   8  16   1      407.25      382.05     30.74 o 
   9  16   1        3.87        6.21      9.19 o 
  10  16   1       14.65        3.81      8.76 o 
  11  16   1      159.87      158.69     28.70 o 
  12  16   1        0.14      -12.58     15.98 o 
  13  16   1       10.89      -13.47     15.90 o 
 -12  17   1      105.53       91.39     32.54 o 
 -11  17   1       59.44       58.62     15.86 o 
 -10  17   1       98.36       67.57     15.88 o 
  -9  17   1        0.62       11.19      9.12 o 
  -8  17   1     1166.07     1194.61     70.14 o 
  -7  17   1        3.06       -7.59      9.71 o 
  -6  17   1       14.79       -3.52      8.79 o 
  -5  17   1      243.54      226.39     24.28 o 
  -4  17   1        2.76        1.22      9.35 o 
  -3  17   1       79.40       67.16      9.83 o 
  -2  17   1        0.43       -0.73     11.14 o 
  -1  17   1      342.75      380.57     27.87 o 
   0  17   1      136.74      139.39     17.75 o 
   1  17   1       92.41       86.30     17.46 o 
   2  17   1      209.35      171.45     24.64 o 
   3  17   1        3.85        2.03      4.05 o 
   4  17   1      339.21      304.73     18.06 o 
   5  17   1      135.17      125.15     15.64 o 
   6  17   1      895.02      884.58     52.34 o 
   7  17   1      711.60      667.58     38.35 o 
   8  17   1        0.03       -7.79      9.11 o 
   9  17   1       57.03       47.15     20.82 o 
  10  17   1       11.72        7.74     16.99 o 
  11  17   1        7.26       26.23     15.27 o 
  12  17   1        0.09        3.35     10.13 o 
 -12  18   1       15.57        6.05      9.58 o 
 -11  18   1        0.03        1.65     12.58 o 
 -10  18   1       63.41       46.68     15.15 o 
  -9  18   1        3.38       13.67     10.75 o 
  -8  18   1      209.03      184.03     27.24 o 
  -7  18   1       91.83       84.17     25.45 o 
  -6  18   1       16.07       14.00     11.52 o 
  -5  18   1      109.87       73.05     36.32 o 
  -4  18   1      221.49      257.28     37.06 o 
  -3  18   1       17.44       21.66      5.42 o 
  -2  18   1      674.25      633.07     34.09 o 
  -1  18   1     1465.10     1505.68     56.53 o 
   0  18   1       18.37       30.18     10.37 o 
   1  18   1      268.59      295.77     31.80 o 
   2  18   1      141.51      152.39     16.67 o 
   3  18   1      160.25      151.26     12.29 o 
   4  18   1      201.17      197.74     19.29 o 
   5  18   1       77.41       67.72     11.50 o 
   6  18   1      845.72      863.03     44.32 o 
   7  18   1      199.19      256.99     25.93 o 
   8  18   1       15.78        2.62      9.97 o 
   9  18   1        9.84        2.07      8.06 o 
  10  18   1       56.17       43.00     12.89 o 
  11  18   1      124.72      138.04     28.03 o 
  12  18   1      121.88      105.06     23.96 o 
 -12  19   1       21.98       16.03     22.81 o 
 -11  19   1       10.76      -10.12     13.84 o 
 -10  19   1       53.07       64.35     16.13 o 
  -9  19   1      733.57      790.15     53.13 o 
  -8  19   1      907.59      906.98     61.58 o 
  -7  19   1     1104.73     1013.82     63.72 o 
  -6  19   1       44.84       47.30     13.16 o 
  -5  19   1      558.22      498.62     52.26 o 
  -4  19   1      250.31      205.34     52.82 o 
  -3  19   1      148.03      158.49     22.89 o 
  -2  19   1      161.48      181.06     19.18 o 
  -1  19   1       11.42       12.96      8.71 o 
   0  19   1      685.11      662.03     39.84 o 
   1  19   1     1481.79     1518.34     72.79 o 
   2  19   1       43.70       29.24     15.48 o 
   3  19   1      589.86      512.53     39.27 o 
   4  19   1      257.15      268.43     18.29 o 
   5  19   1      222.60      238.33     24.30 o 
   6  19   1       69.77       64.69     10.74 o 
   7  19   1       42.03       13.65     13.00 o 
   8  19   1       46.79       -2.16     21.76 o 
   9  19   1       48.95       31.66     12.95 o 
  10  19   1        9.88       12.95     11.72 o 
  11  19   1       65.29       68.44     19.69 o 
  12  19   1      125.71      167.23     86.92 o 
 -11  20   1      191.44      212.09     35.93 o 
 -10  20   1       67.11      121.31     27.33 o 
  -9  20   1       30.37       29.21     10.76 o 
  -8  20   1        6.04       19.71     10.23 o 
  -7  20   1        0.38        9.84      7.96 o 
  -6  20   1       52.67       76.16     25.06 o 
  -5  20   1      140.09      153.28     29.43 o 
  -4  20   1      102.35      100.35     44.20 o 
  -3  20   1      420.13      494.35     27.36 o 
  -2  20   1     1980.70     1885.04     61.83 o 
  -1  20   1      557.21      562.36     36.78 o 
   0  20   1        2.08       16.10     13.81 o 
   1  20   1     6742.54     6865.85    132.82 o 
   2  20   1     1308.09     1452.41    100.68 o 
   3  20   1      156.04      196.15     21.00 o 
   4  20   1        5.50        2.34      5.47 o 
   5  20   1       26.91       15.72     14.96 o 
   6  20   1      875.24      787.92     50.01 o 
   7  20   1        5.53       11.30      9.00 o 
   8  20   1        1.38       -4.03      9.66 o 
   9  20   1      230.22      223.53     32.49 o 
  10  20   1      126.87      128.62     28.24 o 
  11  20   1      230.05      192.73     43.03 o 
 -11  21   1       42.43        0.40     39.15 o 
 -10  21   1      170.04      219.10     36.67 o 
  -9  21   1        1.63       22.58     14.09 o 
  -8  21   1       42.03       75.60     35.14 o 
  -7  21   1      112.43      105.21     28.40 o 
  -6  21   1      243.77      258.61     42.00 o 
  -5  21   1       30.96       26.43     20.59 o 
  -4  21   1      564.06      498.38     83.99 o 
  -3  21   1       29.73       21.84     13.84 o 
  -2  21   1        0.01       21.92     11.51 o 
  -1  21   1      105.49       95.62     24.04 o 
   0  21   1        1.62        9.30      9.33 o 
   1  21   1     1684.94     1802.75     69.33 o 
   2  21   1        4.58       -3.29     18.22 o 
   3  21   1      140.27      131.77     17.25 o 
   4  21   1     1772.24     1700.38     62.58 o 
   5  21   1      184.42      145.30     30.48 o 
   6  21   1      672.70      638.25     43.92 o 
   7  21   1     1309.78     1214.11     66.72 o 
   8  21   1      330.40      343.19     34.63 o 
   9  21   1        5.50       -0.95     17.36 o 
  10  21   1        3.87      -11.02     11.02 o 
  11  21   1        0.09      -11.35     15.06 o 
 -11  22   1       29.71       20.88     38.07 o 
 -10  22   1      767.93      820.95     70.77 o 
  -9  22   1        0.98        8.09     17.38 o 
  -8  22   1       25.83       32.31     19.48 o 
  -7  22   1       31.60       53.45     29.82 o 
  -6  22   1      779.63      746.27    109.67 o 
  -5  22   1      767.95      649.92    104.44 o 
  -4  22   1      691.98      750.25     74.65 o 
  -3  22   1      548.84      525.29     37.20 o 
  -2  22   1     6700.87     6726.30    123.13 o 
  -1  22   1      436.16      486.29     36.44 o 
   0  22   1      362.82      422.03     45.39 o 
   1  22   1       74.27       83.37     16.57 o 
   2  22   1      253.04      250.45     34.94 o 
   3  22   1        3.62       10.98     10.18 o 
   4  22   1     1501.16     1534.05     62.95 o 
   5  22   1      753.08      761.02     36.86 o 
   6  22   1      358.89      350.07     31.65 o 
   7  22   1        1.17       -9.12     16.28 o 
   8  22   1      602.40      842.76     68.77 o 
   9  22   1       11.02        2.05     14.39 o 
  10  22   1        3.64       -3.59     11.52 o 
  11  22   1       28.53       80.26     21.97 o 
 -10  23   1       56.32       96.40     25.55 o 
  -9  23   1       61.80      136.62     29.09 o 
  -8  23   1      299.82      286.88     47.58 o 
  -7  23   1      534.94      646.86     69.50 o 
  -6  23   1     1161.08      973.48    130.57 o 
  -5  23   1      700.89      672.31    107.58 o 
  -4  23   1      327.81      355.08     50.97 o 
  -3  23   1      261.42      280.36     21.84 o 
  -2  23   1      786.08      839.23     54.36 o 
  -1  23   1     3617.07     3769.69    100.72 o 
   0  23   1     3210.43     3242.45     96.30 o 
   1  23   1       15.18       22.76      9.70 o 
   2  23   1      210.00      181.86     23.94 o 
   3  23   1       17.76       58.16     16.42 o 
   4  23   1       24.19       14.97      6.03 o 
   5  23   1       34.62        6.66     18.64 o 
   6  23   1       31.88       43.21     20.13 o 
   7  23   1        6.63        6.96     15.15 o 
   8  23   1        4.95        1.35     12.92 o 
   9  23   1       10.64        0.58     18.85 o 
  10  23   1      263.86      309.45     44.63 o 
 -10  24   1        8.70       22.65     14.07 o 
  -9  24   1       48.77       86.72     23.24 o 
  -8  24   1      202.63      182.67     40.59 o 
  -7  24   1       36.97       70.64     38.69 o 
  -6  24   1      104.69      150.60     50.98 o 
  -5  24   1      584.94      662.02     75.72 o 
  -4  24   1       58.88       55.65     21.33 o 
  -3  24   1       34.22       33.51      8.61 o 
  -2  24   1       82.54       87.51     14.26 o 
  -1  24   1      310.92      352.52     31.75 o 
   0  24   1      876.23      839.78     50.10 o 
   1  24   1       21.93       38.98     10.46 o 
   2  24   1      305.23      274.02     30.93 o 
   3  24   1      255.97      218.26     30.88 o 
   4  24   1      470.30      523.62     43.59 o 
   5  24   1       46.90       62.85     21.99 o 
   6  24   1      256.77      296.41     64.22 o 
   7  24   1       15.03       24.20     20.22 o 
   8  24   1       71.50       34.51     31.69 o 
   9  24   1      357.26      289.26     42.97 o 
  10  24   1        1.51      -16.24     19.29 o 
  -9  25   1       31.55       83.04     33.00 o 
  -8  25   1       81.18       88.96     39.99 o 
  -7  25   1        0.45       22.44     24.89 o 
  -6  25   1       13.68        9.55     46.34 o 
  -5  25   1      817.13      927.05     89.83 o 
  -4  25   1        2.49        4.75     28.80 o 
  -3  25   1      477.62      448.28     50.04 o 
  -2  25   1       49.34       35.17     13.73 o 
  -1  25   1      828.22      810.38     48.76 o 
   0  25   1      246.01      274.11     29.91 o 
   1  25   1      249.21      256.23     28.64 o 
   2  25   1       82.03       86.41     17.58 o 
   3  25   1        4.76       -6.71      7.50 o 
   4  25   1      188.62      186.45     57.72 o 
   5  25   1        1.97      -15.21     26.04 o 
   6  25   1      252.76      309.70     84.41 o 
   7  25   1       48.89       34.43     28.41 o 
   8  25   1      310.49      281.13     66.32 o 
   9  25   1      120.38      104.54     35.76 o 
  -9  26   1       45.26       41.49     34.23 o 
  -8  26   1       58.41       63.50     31.99 o 
  -7  26   1       29.37        2.98     17.63 o 
  -6  26   1       26.01       29.00     31.68 o 
  -5  26   1       43.55       42.73     18.33 o 
  -4  26   1       35.48       47.87     32.86 o 
  -3  26   1       34.63       43.30     17.78 o 
  -2  26   1        2.89        5.00     12.33 o 
  -1  26   1       95.25      120.66     20.99 o 
   0  26   1       40.77       33.63     11.06 o 
   1  26   1       31.03       22.80      9.70 o 
   2  26   1        6.78       12.93     10.33 o 
   3  26   1        4.90       -1.87      7.67 o 
   4  26   1        0.14      -13.67     36.72 o 
   5  26   1       21.44      100.40     55.19 o 
   6  26   1       94.81       97.94     49.04 o 
   7  26   1      168.56      252.18     74.44 o 
   8  26   1       14.18      122.04     38.26 o 
   9  26   1       59.47      117.71     36.20 o 
  -8  27   1       71.93      121.12     41.01 o 
  -7  27   1        2.99       23.76     16.07 o 
  -6  27   1       16.89       10.58     16.57 o 
  -5  27   1       87.59      117.89     90.22 o 
  -4  27   1        1.54        3.90     21.77 o 
  -3  27   1      159.91      188.75     46.61 o 
  -2  27   1      216.20      297.69     51.02 o 
  -1  27   1      451.04      481.12     51.95 o 
   0  27   1       84.25       91.55     20.07 o 
   1  27   1        0.04       19.22     18.60 o 
   2  27   1        3.14       22.90     10.92 o 
   3  27   1      116.80      117.42     34.72 o 
   4  27   1       56.45       97.39     41.01 o 
   5  27   1       96.37       97.40     49.27 o 
   6  27   1        0.11       -0.28     22.79 o 
   7  27   1        2.44       49.18     43.27 o 
   8  27   1       56.91       88.39     43.17 o 
  -7  28   1       29.36        6.18     61.01 o 
  -6  28   1        2.35       -0.48     33.49 o 
  -5  28   1        1.67      -22.17     22.17 o 
  -4  28   1      246.71      306.70     53.03 o 
  -3  28   1       27.72       18.89     20.66 o 
  -2  28   1       94.24       76.48     21.26 o 
  -1  28   1        3.09        3.70     15.36 o 
   0  28   1       40.66       31.57     10.89 o 
   1  28   1      432.98      493.83     57.33 o 
   2  28   1       37.62       23.85     21.78 o 
   3  28   1       39.90       92.94     45.62 o 
   4  28   1        6.77       22.17     16.25 o 
   5  28   1        0.08       22.64     25.60 o 
   6  28   1       10.36       -1.03     24.97 o 
   7  28   1        2.29      -37.61     37.61 o 
  -6  29   1        0.53        2.61     14.81 o 
  -5  29   1       34.19      100.25     49.44 o 
  -4  29   1       49.53       48.91     34.03 o 
  -3  29   1       97.03      142.65     37.53 o 
  -2  29   1       12.85       10.37     12.22 o 
  -1  29   1        4.54       -1.32     15.99 o 
   0  29   1        3.68       36.21     16.99 o 
   1  29   1        0.68        0.43     13.12 o 
   2  29   1        0.00        0.51     15.22 o 
   3  29   1      165.57      145.59     36.26 o 
   4  29   1      102.23       94.67     34.28 o 
   5  29   1      124.32      101.39     32.48 o 
   6  29   1       25.49       14.43     26.67 o 
  -5  30   1      141.28      269.93     53.44 o 
  -4  30   1      102.99      171.16     42.57 o 
  -3  30   1      100.95      207.01     45.96 o 
  -2  30   1        6.81        3.66     14.21 o 
  -1  30   1      119.90      145.50     28.61 o 
   0  30   1        7.04        1.44     24.70 o 
   1  30   1      100.54      140.14     56.92 o 
   2  30   1      359.05      424.29     98.44 o 
   3  30   1        4.05       20.19     54.17 o 
   4  30   1       99.20      126.67     38.09 o 
   5  30   1       26.12       30.11     22.04 o 
  -4  31   1       53.14       89.22     33.96 o 
  -3  31   1       72.04       72.62     29.61 o 
  -2  31   1       91.62      132.13     31.07 o 
  -1  31   1       39.10        7.63     15.21 o 
   0  31   1       19.61       67.17     46.00 o 
   1  31   1       47.96       72.94     58.90 o 
   2  31   1       19.12       77.85     52.89 o 
   3  31   1      460.92      467.02    110.42 o 
   4  31   1      196.34      371.43     63.56 o 
  -3  32   1       24.82        9.49     34.71 o 
  -2  32   1       69.80      -34.53     34.53 o 
  -1  32   1        3.20       34.68     52.53 o 
   0  32   1      195.00      191.40     71.39 o 
   1  32   1      307.14      345.30     94.42 o 
   2  32   1      420.31      768.58    141.84 o 
   3  32   1        6.87       16.56     26.03 o 
 -14   0   2      403.93      478.83    109.39 o 
 -12   0   2      229.39      209.26     61.90 o 
 -10   0   2        1.33        1.18      8.28 o 
  -8   0   2     7825.31     7882.39    187.92 o 
  -6   0   2    10686.56    11317.24    177.50 o 
  -4   0   2     6652.71     5705.58     72.08 o 
  -2   0   2   210660.81   202462.59   2174.89 o 
   0   0   2     5600.01     5413.91     95.58 o 
   2   0   2       20.36       20.91     12.35 o 
   4   0   2      861.53      965.38     48.53 o 
   6   0   2      970.95     1024.90     58.01 o 
   8   0   2      416.58      487.08     45.29 o 
  10   0   2       76.85       56.04     15.63 o 
  12   0   2       18.08        2.04     13.70 o 
  14   0   2        3.85       -0.11     24.83 o 
 -14   1   2        1.33      -13.69     61.45 o 
 -13   1   2       12.54       -2.50     15.39 o 
 -12   1   2      382.81      426.96     49.80 o 
 -11   1   2       28.34       19.53     20.73 o 
 -10   1   2      569.60      529.33     40.77 o 
  -9   1   2       33.09       41.12     10.36 o 
  -8   1   2     1138.22     1095.49     40.09 o 
  -7   1   2     1506.47     1460.17     36.03 o 
  -6   1   2      452.82      583.70     20.40 o 
  -5   1   2      883.16      890.12     33.11 o 
  -4   1   2       44.77       61.63     11.42 o 
  -3   1   2    23171.76    23232.42    996.62 o 
  -2   1   2    66772.52    66341.02    608.38 o 
  -1   1   2     2762.51     2817.35     55.40 o 
   0   1   2     4770.02     4485.36     71.17 o 
   1   1   2     1988.29     1757.53     64.44 o 
   2   1   2        3.81        0.00      5.56 o 
   3   1   2     6895.50     6500.28    369.28 o 
   4   1   2      253.77      311.34     19.42 o 
   5   1   2     6241.15     6694.77     98.22 o 
   6   1   2       47.11       43.85     14.89 o 
   7   1   2       15.27       13.10      6.05 o 
   8   1   2      566.95      591.45     34.98 o 
   9   1   2        0.01        0.45      6.34 o 
  10   1   2       53.76       42.24     11.75 o 
  11   1   2      276.86      235.83     35.64 o 
  12   1   2        2.81        3.44      7.65 o 
  13   1   2       13.43        9.52     10.73 o 
  14   1   2        3.57       15.64     10.51 o 
 -14   2   2      266.25      285.44     56.84 o 
 -13   2   2      148.01      191.40     47.91 o 
 -12   2   2      308.60      370.47     48.64 o 
 -11   2   2        9.94       10.72     13.00 o 
 -10   2   2       23.86       23.95     10.05 o 
  -9   2   2        1.46        5.00      5.02 o 
  -8   2   2      714.28      664.80     42.25 o 
  -7   2   2     3392.50     3383.81     65.84 o 
  -6   2   2      967.27      994.26     32.19 o 
  -5   2   2       63.61       89.58      7.17 o 
  -4   2   2     2623.71     2517.29     33.00 o 
  -3   2   2      206.44      323.81     18.32 o 
  -2   2   2    13252.72    12955.86    178.66 o 
  -1   2   2     9034.56     8638.56     88.68 o 
   0   2   2     4478.06     4063.10     65.22 o 
   1   2   2     2241.92     2063.84     43.00 o 
   2   2   2     6370.45     5976.05    223.23 o 
   3   2   2     1606.60     1691.59    110.45 o 
   4   2   2      901.68      991.57     38.22 o 
   5   2   2     2344.20     2489.81     60.40 o 
   6   2   2      727.90      733.49     51.87 o 
   7   2   2     1860.08     2046.57     63.75 o 
   8   2   2      211.09      189.01     19.97 o 
   9   2   2       11.41        8.16      6.78 o 
  10   2   2      169.37      166.55     21.93 o 
  11   2   2     1230.06     1285.11     64.27 o 
  12   2   2       45.20       41.80     24.89 o 
  13   2   2        5.78        4.40      7.62 o 
  14   2   2       41.38       65.50     22.24 o 
 -14   3   2        2.93        4.80     16.00 o 
 -13   3   2       40.60       36.62     20.78 o 
 -12   3   2       26.38       55.85     20.04 o 
 -11   3   2      171.54      160.98     24.46 o 
 -10   3   2       56.58       50.03     10.96 o 
  -9   3   2      323.32      307.22     30.27 o 
  -8   3   2      727.98      701.14     33.17 o 
  -7   3   2      866.87      922.96     52.90 o 
  -6   3   2     3160.90     3332.08     82.82 o 
  -5   3   2      762.44      757.33     26.13 o 
  -4   3   2     4462.31     4367.03     85.34 o 
  -3   3   2     3143.21     3000.09     89.52 o 
  -2   3   2     2404.83     2320.05     58.95 o 
  -1   3   2      528.99      366.16     24.94 o 
   0   3   2     3825.08     4189.93     56.06 o 
   1   3   2       57.41      122.88     14.39 o 
   2   3   2     5948.73     5795.38     81.12 o 
   3   3   2      223.64      264.54     51.86 o 
   4   3   2       31.18       29.12      6.19 o 
   5   3   2        0.01       -4.83      5.12 o 
   6   3   2      297.36      402.54     25.97 o 
   7   3   2       16.73       18.48     10.38 o 
   8   3   2       85.25      111.12     15.50 o 
   9   3   2      685.64      743.17     47.52 o 
  10   3   2      149.02       99.85     26.38 o 
  11   3   2      301.69      312.81     32.23 o 
  12   3   2        6.37       11.70      9.65 o 
  13   3   2        7.23        3.71     12.05 o 
  14   3   2       30.64       23.31     14.40 o 
 -14   4   2      127.65       98.50     35.18 o 
 -13   4   2       30.68       -7.68     14.10 o 
 -12   4   2        0.03       -8.17      8.17 o 
 -11   4   2       71.27       86.87     18.99 o 
 -10   4   2       11.16       12.54      6.55 o 
  -9   4   2       53.33       56.41      9.08 o 
  -8   4   2       29.88       33.84      9.98 o 
  -7   4   2      667.93      683.25     27.48 o 
  -6   4   2     1170.67     1301.00     35.10 o 
  -5   4   2      584.43      513.51     19.29 o 
  -4   4   2        0.01        5.26      3.83 o 
  -3   4   2     1635.15     1826.59     32.82 o 
  -2   4   2     7998.90     7620.49     56.60 o 
  -1   4   2      295.58      268.67     10.89 o 
   0   4   2      173.26      153.16     13.09 o 
   1   4   2        1.74        9.50      7.09 o 
   2   4   2    11692.74    11141.17    118.62 o 
   3   4   2    14454.05    14165.89    315.65 o 
   4   4   2        4.83        1.94      3.51 o 
   5   4   2      196.22      189.24     17.34 o 
   6   4   2        6.51       11.89      5.89 o 
   7   4   2      379.47      388.35     27.45 o 
   8   4   2      172.09      171.89     19.34 o 
   9   4   2       70.44       91.17     17.14 o 
  10   4   2      126.43      116.53     20.14 o 
  11   4   2      166.35      154.74     27.61 o 
  12   4   2      163.06      181.93     31.08 o 
  13   4   2        0.11        4.20     12.53 o 
  14   4   2      127.25      120.61     29.68 o 
 -14   5   2       31.38       13.85     25.60 o 
 -13   5   2      341.32      305.02     59.21 o 
 -12   5   2      691.06      652.64     52.17 o 
 -11   5   2      147.82      174.05     25.83 o 
 -10   5   2     1178.15     1192.84     44.44 o 
  -9   5   2      285.98      257.99     19.63 o 
  -8   5   2      621.85      632.39     29.21 o 
  -7   5   2       70.83       71.20      9.75 o 
  -6   5   2      199.02      173.50     13.53 o 
  -5   5   2      213.44      228.48     15.38 o 
  -4   5   2     2255.55     1930.41     68.67 o 
  -3   5   2       81.14       87.10      6.67 o 
  -2   5   2     3578.68     3557.75     46.73 o 
  -1   5   2      359.23      359.21     26.57 o 
   0   5   2     7503.43     7095.37    159.79 o 
   1   5   2      220.91      257.99     21.52 o 
   2   5   2       15.03       24.76      7.21 o 
   3   5   2       73.75       94.72     15.30 o 
   4   5   2     6345.48     6633.13    106.85 o 
   5   5   2       80.90       85.45     11.54 o 
   6   5   2     1030.06     1046.80     41.82 o 
   7   5   2       68.13       72.32     14.10 o 
   8   5   2       46.13       69.43     15.18 o 
   9   5   2      575.40      579.40     75.86 o 
  10   5   2        0.40        3.33     11.16 o 
  11   5   2      184.06      183.70     44.65 o 
  12   5   2      222.24      223.63     34.89 o 
  13   5   2       43.40       29.63     24.60 o 
  14   5   2       19.19       27.16     16.02 o 
 -14   6   2       41.88       23.77     19.26 o 
 -13   6   2      155.96      154.28     70.34 o 
 -12   6   2      110.32      132.91     26.17 o 
 -11   6   2      119.30       84.51     19.07 o 
 -10   6   2       10.71       30.40      8.63 o 
  -9   6   2       35.55       41.26      8.86 o 
  -8   6   2      563.09      533.43     28.35 o 
  -7   6   2      517.01      507.86     25.49 o 
  -6   6   2      283.54      307.10     18.97 o 
  -5   6   2      307.41      301.60     39.55 o 
  -4   6   2      774.46      851.52     57.06 o 
  -3   6   2      211.93      233.64     10.29 o 
  -2   6   2     3697.48     3273.23     47.23 o 
  -1   6   2       41.94       33.12      5.30 o 
   0   6   2      459.53      355.36     27.60 o 
   1   6   2     1348.02     1166.50     46.27 o 
   2   6   2     3988.04     4029.26     83.78 o 
   3   6   2     3059.81     2902.89     87.84 o 
   4   6   2     1171.39     1056.28     43.29 o 
   5   6   2     2461.62     2497.45     70.48 o 
   6   6   2       14.21       23.11      7.08 o 
   7   6   2        1.15       -0.26      5.70 o 
   8   6   2       46.27       56.71     12.08 o 
   9   6   2       51.86       24.20     16.31 o 
  10   6   2      100.44       85.42     17.99 o 
  11   6   2       67.38       58.87     17.41 o 
  12   6   2       84.41      103.09     23.28 o 
  13   6   2      432.87      432.02     49.14 o 
  14   6   2       27.33       15.29     20.27 o 
 -14   7   2        2.61        3.62     16.55 o 
 -13   7   2      628.06      706.30     89.72 o 
 -12   7   2      209.64      174.07     29.71 o 
 -11   7   2      412.57      351.56     38.63 o 
 -10   7   2      502.43      505.41     30.26 o 
  -9   7   2     1413.68     1389.92     48.05 o 
  -8   7   2      863.15      808.20     35.09 o 
  -7   7   2      206.68      241.41     18.31 o 
  -6   7   2     1683.04     1589.12     55.99 o 
  -5   7   2     1658.90     1687.93     63.09 o 
  -4   7   2      212.42      221.91     14.46 o 
  -3   7   2        4.75        1.68      3.98 o 
  -2   7   2        2.38        6.74      3.67 o 
  -1   7   2     7462.22     7223.53    123.80 o 
   0   7   2     1959.70     1858.51     64.87 o 
   1   7   2    17682.66    17611.66    186.32 o 
   2   7   2      116.67      114.23     15.69 o 
   3   7   2    10532.67    10638.06    124.48 o 
   4   7   2      441.96      490.65     32.28 o 
   5   7   2      264.24      242.32     22.58 o 
   6   7   2      617.03      588.61     37.24 o 
   7   7   2      202.28      211.98     23.36 o 
   8   7   2       59.12       67.15     13.21 o 
   9   7   2     1614.96     1860.37    104.65 o 
  10   7   2      227.35      225.05     46.14 o 
  11   7   2      547.53      587.31     53.39 o 
  12   7   2      205.03      210.24     33.79 o 
  13   7   2      111.10       95.35     23.13 o 
  14   7   2       51.78       73.35     22.07 o 
 -14   8   2      563.72      593.02     85.26 o 
 -13   8   2      638.09      770.22     93.41 o 
 -12   8   2      575.94      527.27     49.53 o 
 -11   8   2       23.82       25.83     14.41 o 
 -10   8   2      625.75      702.38     36.49 o 
  -9   8   2      314.15      359.98     35.16 o 
  -8   8   2     1120.43     1043.54     40.99 o 
  -7   8   2      127.79      150.07     15.25 o 
  -6   8   2        2.88        4.90      4.90 o 
  -5   8   2      261.19      295.03     22.34 o 
  -4   8   2     1475.80     1372.05     34.51 o 
  -3   8   2     3436.51     3655.95     67.67 o 
  -2   8   2     1567.86     1445.64     33.68 o 
  -1   8   2      561.26      611.45     24.97 o 
   0   8   2      681.58      766.53     43.44 o 
   1   8   2      571.35      614.82     36.38 o 
   2   8   2     6466.13     6280.89    112.06 o 
   3   8   2     1324.88     1456.74     66.62 o 
   4   8   2      980.30      861.43     42.12 o 
   5   8   2       35.79       24.85     12.98 o 
   6   8   2      482.73      528.44     35.94 o 
   7   8   2       29.71       31.44      9.20 o 
   8   8   2      456.43      457.86     35.98 o 
   9   8   2     2215.84     2244.65     88.19 o 
  10   8   2     1578.56     1674.46     86.30 o 
  11   8   2      785.97      814.27     74.43 o 
  12   8   2        1.77       18.89     20.46 o 
  13   8   2        1.41       -8.77     14.67 o 
  14   8   2        1.75        5.18     13.75 o 
 -14   9   2        6.25       29.62     20.77 o 
 -13   9   2       30.71       99.94     36.94 o 
 -12   9   2        0.26       -0.02     12.65 o 
 -11   9   2        7.31       -4.33     14.72 o 
 -10   9   2       70.44       87.28     20.46 o 
  -9   9   2      404.11      411.20     31.11 o 
  -8   9   2      642.61      651.01     33.29 o 
  -7   9   2      153.01      135.53     14.74 o 
  -6   9   2        0.87        7.82      5.41 o 
  -5   9   2      291.55      262.04     44.62 o 
  -4   9   2       37.55       56.17     15.39 o 
  -3   9   2     2083.58     1972.21     42.70 o 
  -2   9   2        6.52       12.60      5.53 o 
  -1   9   2     4751.75     4760.93     72.88 o 
   0   9   2     2684.39     2870.98     87.12 o 
   1   9   2        6.06       -4.00      5.73 o 
   2   9   2      259.96      221.82     21.91 o 
   3   9   2      904.65      788.17     40.62 o 
   4   9   2      281.45      387.88     66.50 o 
   5   9   2     1069.97     1055.01    111.19 o 
   6   9   2       41.95       30.80      9.97 o 
   7   9   2      116.75      138.85     19.30 o 
   8   9   2       44.19       29.84     11.61 o 
   9   9   2      339.45      393.31     37.15 o 
  10   9   2      840.97      870.23     62.93 o 
  11   9   2      597.41      615.84     55.59 o 
  12   9   2      218.20      203.09     41.55 o 
  13   9   2       17.76        7.07     10.59 o 
  14   9   2        1.27       24.10     15.58 o 
 -14  10   2       79.53       82.49     29.27 o 
 -13  10   2        9.07       20.39     20.24 o 
 -12  10   2      162.23      169.87     29.43 o 
 -11  10   2       54.63       22.57     11.21 o 
 -10  10   2      393.60      355.42     27.49 o 
  -9  10   2       26.16       28.73     11.94 o 
  -8  10   2      652.80      658.76     34.69 o 
  -7  10   2       27.01       37.50     16.33 o 
  -6  10   2      727.38      797.69     40.76 o 
  -5  10   2       26.77       18.55      8.86 o 
  -4  10   2     1030.20     1132.05     35.94 o 
  -3  10   2     1326.29     1255.52     96.58 o 
  -2  10   2     1529.13     1594.30     39.12 o 
  -1  10   2     1046.59     1012.82     69.56 o 
   0  10   2       12.69       24.90     10.47 o 
   1  10   2     5800.42     6219.91    124.15 o 
   2  10   2    16669.88    18176.69    203.67 o 
   3  10   2    14226.30    14549.92    224.21 o 
   4  10   2      276.00      348.40     32.75 o 
   5  10   2       54.46       63.89     12.98 o 
   6  10   2       57.60       49.81     12.70 o 
   7  10   2      167.83      129.30     21.52 o 
   8  10   2     1671.37     1753.20     74.71 o 
   9  10   2     1920.17     2018.96     84.84 o 
  10  10   2       19.12       12.04     12.80 o 
  11  10   2      909.41      869.87     66.57 o 
  12  10   2      158.63      155.69     29.89 o 
  13  10   2       55.28       16.63     12.40 o 
  14  10   2       46.83       82.85     23.59 o 
 -14  11   2       27.06       16.54     92.30 o 
 -13  11   2       44.56       24.68     20.87 o 
 -12  11   2       36.87       58.30     19.81 o 
 -11  11   2       30.98       18.39     13.77 o 
 -10  11   2       63.05       48.05     13.88 o 
  -9  11   2     1844.23     1823.61     61.23 o 
  -8  11   2      398.50      380.99     22.22 o 
  -7  11   2     2040.56     2036.51     47.00 o 
  -6  11   2       23.11       35.57      6.32 o 
  -5  11   2     1187.18     1170.77     48.12 o 
  -4  11   2       30.61       44.57     16.84 o 
  -3  11   2     4208.95     4277.93     98.99 o 
  -2  11   2      333.16      340.36     17.95 o 
  -1  11   2       61.42       45.74      6.05 o 
   0  11   2        4.16        8.01      7.09 o 
   1  11   2     7615.55     8166.50    195.01 o 
   2  11   2      203.34      193.27     37.72 o 
   3  11   2     5605.12     6018.98    117.74 o 
   4  11   2      527.97      584.64     40.49 o 
   5  11   2      685.19      691.60     58.44 o 
   6  11   2      312.85      306.98     28.93 o 
   7  11   2      104.37      130.97     19.22 o 
   8  11   2       60.40       85.30     19.13 o 
   9  11   2     2787.22     2955.41    115.83 o 
  10  11   2        3.71      -17.53     18.30 o 
  11  11   2      238.53      310.33     39.59 o 
  12  11   2       23.08       12.26     19.24 o 
  13  11   2       78.52       53.45     19.98 o 
 -13  12   2        0.79      -20.28     20.28 o 
 -12  12   2      368.94      360.05     44.78 o 
 -11  12   2      213.88      199.87     31.45 o 
 -10  12   2      270.96      224.04     31.64 o 
  -9  12   2       47.72       54.81     11.97 o 
  -8  12   2      667.24      706.60     28.18 o 
  -7  12   2       33.06       33.36      6.47 o 
  -6  12   2      261.65      260.64     28.56 o 
  -5  12   2        7.52       11.22     11.90 o 
  -4  12   2     4774.68     4951.65     77.97 o 
  -3  12   2       14.96       15.44      7.20 o 
  -2  12   2      191.27      186.23     18.73 o 
  -1  12   2     1039.87      928.87     60.85 o 
   0  12   2     3451.57     3443.80     87.67 o 
   1  12   2      399.81      541.62     39.20 o 
   2  12   2        3.16        0.69      8.40 o 
   3  12   2      612.40      746.99     42.60 o 
   4  12   2      764.91      710.65     37.46 o 
   5  12   2       27.17       21.48      8.41 o 
   6  12   2        1.46        8.19      8.98 o 
   7  12   2        3.45        6.44      6.31 o 
   8  12   2      431.88      423.23     37.35 o 
   9  12   2       33.41       28.58      9.64 o 
  10  12   2       99.17       83.06     19.88 o 
  11  12   2      390.92      398.77     45.66 o 
  12  12   2      201.18      199.95     32.57 o 
  13  12   2       41.66       46.57     18.18 o 
 -13  13   2        1.68      -29.90     29.90 o 
 -12  13   2      380.66      417.51     46.35 o 
 -11  13   2       35.40       21.04     11.07 o 
 -10  13   2       10.10       20.21     13.31 o 
  -9  13   2       44.69       53.00      9.07 o 
  -8  13   2     1065.06     1088.31     36.28 o 
  -7  13   2        1.37       -3.90      3.90 o 
  -6  13   2      893.31      936.07     47.16 o 
  -5  13   2        7.37        7.85      7.83 o 
  -4  13   2      112.28      151.98     24.98 o 
  -3  13   2      720.60      745.44     43.75 o 
  -2  13   2       49.84       53.38     11.69 o 
  -1  13   2      199.65      234.95     28.37 o 
   0  13   2      831.69      897.53     39.16 o 
   1  13   2      412.57      452.64     36.98 o 
   2  13   2      400.61      450.30     35.41 o 
   3  13   2      398.65      402.07     32.23 o 
   4  13   2      568.12      579.03     56.17 o 
   5  13   2      543.34      525.68     50.60 o 
   6  13   2     1294.23     1183.18     57.67 o 
   7  13   2     1446.02     1474.47     83.51 o 
   8  13   2     1876.18     1943.99     81.25 o 
   9  13   2      178.54      153.51     20.72 o 
  10  13   2      301.23      298.37     38.66 o 
  11  13   2       89.70      100.15     24.21 o 
  12  13   2      127.04      130.66     28.46 o 
  13  13   2       14.23       -4.73     13.59 o 
 -13  14   2       70.69       77.89     35.57 o 
 -12  14   2      117.98      107.12     26.07 o 
 -11  14   2      713.06      767.00     51.79 o 
 -10  14   2      601.35      626.74     45.67 o 
  -9  14   2       74.71       61.93     13.74 o 
  -8  14   2      296.04      297.68     19.26 o 
  -7  14   2      153.67      180.84     25.97 o 
  -6  14   2      391.67      402.91     31.33 o 
  -5  14   2     1384.50     1333.10     53.58 o 
  -4  14   2       35.15       26.27      9.74 o 
  -3  14   2       57.14       63.46     12.79 o 
  -2  14   2       95.69       93.99     10.06 o 
  -1  14   2      810.70      793.92     37.57 o 
   0  14   2       63.56       86.35     11.57 o 
   1  14   2      535.63      575.54     47.45 o 
   2  14   2        3.53        6.04      8.23 o 
   3  14   2      320.69      302.15     28.85 o 
   4  14   2        0.81        4.88      4.53 o 
   5  14   2      268.39      242.51     71.77 o 
   6  14   2      615.92      593.11     41.46 o 
   7  14   2      121.88      100.39     27.69 o 
   8  14   2      633.26      583.38     45.81 o 
   9  14   2        3.86       -3.89      7.54 o 
  10  14   2      165.02      137.90     26.41 o 
  11  14   2       77.30       30.47     21.08 o 
  12  14   2      514.18      550.25     57.20 o 
  13  14   2       64.77        7.27     13.07 o 
 -13  15   2       13.16       -8.00     70.43 o 
 -12  15   2        0.74       -3.26     11.84 o 
 -11  15   2      461.14      418.63     38.93 o 
 -10  15   2       19.55       21.63      9.10 o 
  -9  15   2      149.28      123.96     20.05 o 
  -8  15   2       12.70       19.24      7.82 o 
  -7  15   2      156.32      190.94     26.00 o 
  -6  15   2        2.38       16.81      9.63 o 
  -5  15   2       46.76       46.98     14.13 o 
  -4  15   2       81.54       87.23     22.44 o 
  -3  15   2     2112.00     2198.81     69.84 o 
  -2  15   2      461.10      456.77     20.92 o 
  -1  15   2      120.35      110.42     20.20 o 
   0  15   2       29.45       44.60     13.60 o 
   1  15   2      569.78      553.35     28.72 o 
   2  15   2      466.08      452.96     27.75 o 
   3  15   2      683.27      616.28     33.89 o 
   4  15   2       33.80       41.70      9.85 o 
   5  15   2      231.68      242.09     29.70 o 
   6  15   2       30.66       27.23     11.43 o 
   7  15   2      617.01      615.41     44.06 o 
   8  15   2        2.42        6.51      7.63 o 
   9  15   2      147.29      125.21     23.12 o 
  10  15   2        6.58       14.31     12.46 o 
  11  15   2       21.41       20.58     21.47 o 
  12  15   2      859.03      987.56     76.50 o 
  13  15   2       51.99       51.23     36.26 o 
 -12  16   2       43.79       21.08     14.71 o 
 -11  16   2       58.44       35.43     20.78 o 
 -10  16   2       98.04       93.77     17.81 o 
  -9  16   2       23.50       29.48     11.45 o 
  -8  16   2      247.15      244.05     31.63 o 
  -7  16   2        4.02       19.48      9.65 o 
  -6  16   2      193.63      195.72     25.11 o 
  -5  16   2        1.26       22.12     16.14 o 
  -4  16   2       32.73       30.63     18.99 o 
  -3  16   2        0.16       -1.83      7.70 o 
  -2  16   2      609.92      657.62     26.07 o 
  -1  16   2       84.37       84.93     10.67 o 
   0  16   2       80.32       71.82     10.22 o 
   1  16   2       43.94       38.13      8.60 o 
   2  16   2      129.60      103.27     14.37 o 
   3  16   2      148.96      127.72     15.52 o 
   4  16   2      318.90      336.51     25.95 o 
   5  16   2       50.57       71.10     23.32 o 
   6  16   2       62.27       34.50     10.43 o 
   7  16   2       86.45       76.50     15.56 o 
   8  16   2      110.28      104.65     15.50 o 
   9  16   2      353.24      384.06     42.19 o 
  10  16   2       82.16       83.45     21.72 o 
  11  16   2      424.41      554.75     56.66 o 
  12  16   2      105.82      104.09     26.73 o 
 -12  17   2       11.04       43.62     18.28 o 
 -11  17   2       27.80       50.04     28.05 o 
 -10  17   2       61.95       29.18     12.21 o 
  -9  17   2       69.63       78.89     17.28 o 
  -8  17   2       28.74       15.63     14.26 o 
  -7  17   2      217.26      208.44     27.92 o 
  -6  17   2     1161.06     1035.50     77.86 o 
  -5  17   2     2514.54     2606.95    118.89 o 
  -4  17   2      871.78      850.34     71.47 o 
  -3  17   2      997.18     1004.27     62.30 o 
  -2  17   2      389.92      421.33     21.83 o 
  -1  17   2       72.71       71.51      9.33 o 
   0  17   2        3.81        9.73      7.43 o 
   1  17   2      131.18      121.65     12.04 o 
   2  17   2       35.45       37.53      9.80 o 
   3  17   2        3.83       -0.28      5.88 o 
   4  17   2        3.90        2.16      5.49 o 
   5  17   2       18.51       13.86      8.02 o 
   6  17   2      193.47      189.60     36.02 o 
   7  17   2       12.54        7.92      9.79 o 
   8  17   2       68.52       36.11     14.93 o 
   9  17   2      483.53      439.96     44.13 o 
  10  17   2       46.01       60.39     17.24 o 
  11  17   2       56.60       63.45     22.51 o 
  12  17   2       18.15       21.32     13.94 o 
 -12  18   2       19.98       -9.80     22.81 o 
 -11  18   2      726.39      769.30     65.22 o 
 -10  18   2        0.37       -0.05     14.13 o 
  -9  18   2      115.60      112.12     21.04 o 
  -8  18   2        6.14        9.66     17.79 o 
  -7  18   2      496.07      536.71     85.26 o 
  -6  18   2     1328.17     1298.87     89.20 o 
  -5  18   2     3222.78     3100.30    195.33 o 
  -4  18   2      103.12       84.80     19.64 o 
  -3  18   2      846.33      777.39     56.67 o 
  -2  18   2      364.97      343.11     23.20 o 
  -1  18   2       19.13       18.58      5.51 o 
   0  18   2      440.83      398.69     25.69 o 
   1  18   2       16.32       21.68      4.79 o 
   2  18   2      332.10      354.84     26.80 o 
   3  18   2      213.24      214.40     22.64 o 
   4  18   2      329.07      331.86     26.66 o 
   5  18   2       72.54       72.23     17.75 o 
   6  18   2      357.42      313.31     58.94 o 
   7  18   2      166.97      149.73     19.32 o 
   8  18   2      598.06      598.50     49.96 o 
   9  18   2       91.66       70.22     17.18 o 
  10  18   2       36.06       48.35     17.65 o 
  11  18   2       19.37       19.69     14.63 o 
  12  18   2       91.48      104.49     23.06 o 
 -12  19   2      130.53       81.65     43.60 o 
 -11  19   2      502.49      532.08     99.33 o 
 -10  19   2       56.32       53.75     13.67 o 
  -9  19   2        0.49        6.80      7.19 o 
  -8  19   2       26.88       24.19     12.66 o 
  -7  19   2      325.96      308.25     45.22 o 
  -6  19   2        7.62       10.98     10.68 o 
  -5  19   2       18.17       41.20     28.62 o 
  -4  19   2      551.26      596.48     52.83 o 
  -3  19   2      909.95      914.85     63.95 o 
  -2  19   2     1664.92     1760.06     54.01 o 
  -1  19   2       16.00       23.79     10.16 o 
   0  19   2      206.56      213.98     19.02 o 
   1  19   2        3.93       -1.66      7.10 o 
   2  19   2      487.99      440.04     27.30 o 
   3  19   2       76.72       69.08     13.86 o 
   4  19   2      469.73      427.21     28.68 o 
   5  19   2       43.28       39.41     15.09 o 
   6  19   2      758.20      708.84     42.99 o 
   7  19   2       85.00       65.06     16.90 o 
   8  19   2       62.58       44.28     22.14 o 
   9  19   2      164.51      159.03     26.95 o 
  10  19   2       51.52       61.63     16.07 o 
  11  19   2      173.69      186.25     32.12 o 
  12  19   2       23.88       13.08     27.75 o 
 -11  20   2        1.52      -28.38     28.38 o 
 -10  20   2        1.48       -5.60     18.57 o 
  -9  20   2      268.35      245.91     34.12 o 
  -8  20   2        4.64        9.14     19.11 o 
  -7  20   2      222.38      234.87     40.67 o 
  -6  20   2        6.31        0.17     20.88 o 
  -5  20   2     1291.83     1149.64     91.31 o 
  -4  20   2     3852.50     3674.71    131.67 o 
  -3  20   2     5160.98     5290.60    154.25 o 
  -2  20   2     7364.32     7362.54    137.07 o 
  -1  20   2     7655.44     7475.25    131.01 o 
   0  20   2      843.12      916.93     48.28 o 
   1  20   2      573.97      499.75     30.77 o 
   2  20   2      696.93      673.60     24.93 o 
   3  20   2      357.96      356.01     33.26 o 
   4  20   2      100.78       87.88     16.14 o 
   5  20   2     1193.97     1073.02     45.85 o 
   6  20   2      120.69      107.63     21.71 o 
   7  20   2      785.15      696.06     50.87 o 
   8  20   2      187.39      156.00     25.92 o 
   9  20   2        8.98        3.91     10.04 o 
  10  20   2      234.42      247.71     35.88 o 
  11  20   2       28.48        5.10     15.22 o 
 -11  21   2      128.50      119.82     34.78 o 
 -10  21   2      133.56      178.92     32.57 o 
  -9  21   2       24.24        8.36     10.46 o 
  -8  21   2      142.74      141.19     33.96 o 
  -7  21   2      267.19      366.37     73.86 o 
  -6  21   2       44.62       30.67     26.18 o 
  -5  21   2      241.43      300.17     46.79 o 
  -4  21   2       35.28       44.97     20.23 o 
  -3  21   2     2500.09     2479.98    108.27 o 
  -2  21   2     1625.56     1595.55     54.36 o 
  -1  21   2      880.88     1049.44     50.38 o 
   0  21   2      322.84      365.86     31.67 o 
   1  21   2     1425.51     1485.20     90.72 o 
   2  21   2      718.40      676.69     33.98 o 
   3  21   2       39.22       25.82      4.22 o 
   4  21   2      143.87      243.25     18.48 o 
   5  21   2      771.98      695.02     42.38 o 
   6  21   2      281.81      289.91     30.71 o 
   7  21   2      103.81       70.63     16.72 o 
   8  21   2       21.27       11.63      8.14 o 
   9  21   2        0.73      -15.83     17.84 o 
  10  21   2       31.39       75.48     27.04 o 
  11  21   2       11.65       23.89     20.41 o 
 -10  22   2       45.09       31.32     25.47 o 
  -9  22   2       20.19       17.17     12.96 o 
  -8  22   2       35.47       26.89     26.86 o 
  -7  22   2        9.02       10.37     22.67 o 
  -6  22   2        2.24        9.62     19.27 o 
  -5  22   2     1623.62     1793.75    119.63 o 
  -4  22   2      652.89      640.15     58.16 o 
  -3  22   2      494.78      502.19     49.88 o 
  -2  22   2     2755.79     2799.60     92.06 o 
  -1  22   2      134.86      145.76     21.85 o 
   0  22   2       47.27       32.81      9.81 o 
   1  22   2      236.51      209.58     43.01 o 
   2  22   2       98.27      140.11     39.34 o 
   3  22   2     1014.23      956.97     47.53 o 
   4  22   2      887.65      814.23     42.09 o 
   5  22   2      390.06      365.87     29.64 o 
   6  22   2        0.26       -4.80      8.00 o 
   7  22   2        0.08        8.75     11.40 o 
   8  22   2        0.03       19.96     17.60 o 
   9  22   2       14.29       28.72     39.56 o 
  10  22   2        0.02      -14.59     14.59 o 
 -10  23   2       11.22        1.83     13.59 o 
  -9  23   2      115.25      160.04     57.77 o 
  -8  23   2      141.28      173.01     54.89 o 
  -7  23   2        0.38      -15.91     15.91 o 
  -6  23   2       71.10      124.62     33.96 o 
  -5  23   2      261.81      288.09     71.39 o 
  -4  23   2      332.61      237.90     34.70 o 
  -3  23   2       99.55       77.40     20.55 o 
  -2  23   2      145.29      159.52     26.83 o 
  -1  23   2      436.72      424.84     33.19 o 
   0  23   2       29.83       24.28      9.17 o 
   1  23   2     1570.14     1488.75     73.91 o 
   2  23   2     1191.08     1123.06     78.94 o 
   3  23   2      469.40      452.83     32.38 o 
   4  23   2     1114.37     1087.29     69.78 o 
   5  23   2        0.83       17.10     18.04 o 
   6  23   2        0.72        9.04     14.01 o 
   7  23   2      398.87      403.17     47.26 o 
   8  23   2       34.57       27.55     18.89 o 
   9  23   2       10.08       15.64     15.89 o 
  10  23   2      185.07      191.24     37.28 o 
 -10  24   2       10.85        5.60     22.59 o 
  -9  24   2      202.65      151.63     53.75 o 
  -8  24   2      105.66       59.08     28.63 o 
  -7  24   2        5.83       -4.14     15.22 o 
  -6  24   2        1.83      -19.12     19.12 o 
  -5  24   2      264.20      327.69     53.28 o 
  -4  24   2      481.06      542.08     55.48 o 
  -3  24   2       94.87       47.32     18.60 o 
  -2  24   2       15.56       15.29      6.93 o 
  -1  24   2        1.19       10.58      6.66 o 
   0  24   2      211.34      203.45     27.78 o 
   1  24   2       21.69        9.67     10.91 o 
   2  24   2       18.18       61.16     20.96 o 
   3  24   2      504.64      486.04     50.24 o 
   4  24   2      163.48      206.66     24.19 o 
   5  24   2       76.00      141.98     30.04 o 
   6  24   2       67.22       76.26     58.59 o 
   7  24   2      205.25      201.85     40.83 o 
   8  24   2      254.76      323.81     44.65 o 
   9  24   2        3.78       19.49     14.99 o 
  10  24   2       26.46       11.95     13.68 o 
  -9  25   2       66.05       80.18     55.04 o 
  -8  25   2        7.71       30.99     15.74 o 
  -7  25   2       24.02       12.46     22.48 o 
  -6  25   2       90.48       61.28     21.77 o 
  -5  25   2       40.73       60.46     24.31 o 
  -4  25   2      318.81      277.27     40.47 o 
  -3  25   2       36.04       34.93     15.25 o 
  -2  25   2       38.51       24.55     13.88 o 
  -1  25   2       61.71       54.70     13.28 o 
   0  25   2       13.42       28.48     13.37 o 
   1  25   2        0.02       -4.87      9.34 o 
   2  25   2       81.40       90.31     22.86 o 
   3  25   2      117.19       99.28     24.67 o 
   4  25   2       19.32       16.59     11.19 o 
   5  25   2      474.15      457.47     99.47 o 
   6  25   2      399.27      326.36     88.39 o 
   7  25   2      131.64      159.89     56.37 o 
   8  25   2        8.69        0.63     13.70 o 
   9  25   2       17.17       70.97     31.66 o 
  -8  26   2      217.15      152.78     60.63 o 
  -7  26   2       53.67       93.38     35.16 o 
  -6  26   2       16.29       -3.56     14.26 o 
  -5  26   2      372.81      338.84     55.99 o 
  -4  26   2       11.68       14.57     20.47 o 
  -3  26   2       16.29        0.64     10.76 o 
  -2  26   2       77.58      110.27     29.06 o 
  -1  26   2       19.25       24.71      9.66 o 
   0  26   2       88.18       61.58     17.40 o 
   1  26   2       13.47        4.86      7.92 o 
   2  26   2       30.84       16.48     11.80 o 
   3  26   2      125.26       98.57     23.23 o 
   4  26   2       22.80       55.41     44.42 o 
   5  26   2      222.42      264.12     79.72 o 
   6  26   2        7.32      -20.32     39.21 o 
   7  26   2        1.84       -3.92     20.44 o 
   8  26   2       91.61      132.72     39.90 o 
  -8  27   2       16.30       21.67     50.30 o 
  -7  27   2      197.39      239.54     50.69 o 
  -6  27   2      278.98      504.36     78.03 o 
  -5  27   2        8.10        0.32     22.30 o 
  -4  27   2      192.19      214.34     43.92 o 
  -3  27   2      160.19      208.34     35.77 o 
  -2  27   2       87.07       72.49     18.47 o 
  -1  27   2        0.98      -11.73     16.37 o 
   0  27   2       81.74       82.78     19.00 o 
   1  27   2       11.10       11.11     11.76 o 
   2  27   2      452.01      471.66     44.60 o 
   3  27   2       64.36       27.77     25.05 o 
   4  27   2       99.79       46.85     31.25 o 
   5  27   2       13.66       41.70     39.21 o 
   6  27   2        0.20       47.00     48.77 o 
   7  27   2       94.72      142.67     58.91 o 
   8  27   2      142.34      110.41     35.93 o 
  -7  28   2       36.38      136.53     40.13 o 
  -6  28   2      194.14      298.79     70.86 o 
  -5  28   2        3.67        5.25     23.42 o 
  -4  28   2       47.78       70.16     25.35 o 
  -3  28   2        0.02       -1.57     11.97 o 
  -2  28   2        4.78       18.12     13.60 o 
  -1  28   2        0.01       18.39     18.14 o 
   0  28   2      138.87      146.23     49.04 o 
   1  28   2      149.41      189.00     28.30 o 
   2  28   2       22.75       40.42     19.12 o 
   3  28   2      149.98      116.79     33.80 o 
   4  28   2       50.73       68.95     45.39 o 
   5  28   2      100.40       82.69     39.87 o 
   6  28   2       29.57       10.89     27.76 o 
   7  28   2        2.41       -3.31     20.83 o 
  -6  29   2        9.66       15.99     36.82 o 
  -5  29   2        3.04       19.18     22.57 o 
  -4  29   2       16.42       12.73     16.61 o 
  -3  29   2       35.81       59.64     20.65 o 
  -2  29   2        1.40      -21.21     21.21 o 
  -1  29   2       25.01       20.85     18.01 o 
   0  29   2        0.34        9.18     13.99 o 
   1  29   2      506.72      568.93    117.53 o 
   2  29   2        8.70       31.48     18.99 o 
   3  29   2       46.53       96.64     50.13 o 
   4  29   2       18.17       16.99     43.79 o 
   5  29   2       39.04      -20.21     44.68 o 
   6  29   2       29.88       10.51     32.03 o 
  -5  30   2      149.91      203.34     44.97 o 
  -4  30   2        1.14       14.55     22.04 o 
  -3  30   2        1.60      -12.55     29.94 o 
  -2  30   2       24.09       30.27     20.34 o 
  -1  30   2      125.09      149.71     38.13 o 
   0  30   2        0.12      -18.10     24.76 o 
   1  30   2       84.70       61.97     40.24 o 
   2  30   2      187.25      332.81     93.27 o 
   3  30   2      606.35      762.73     85.14 o 
   4  30   2       48.52       42.42     17.67 o 
   5  30   2       29.60       46.44     43.87 o 
  -4  31   2       62.77       76.32     26.86 o 
  -3  31   2      421.18      628.97    115.93 o 
  -2  31   2      253.86      358.03     57.68 o 
  -1  31   2      223.71      423.63    102.53 o 
   0  31   2      372.68      400.96    100.87 o 
   1  31   2        2.14       28.34     29.97 o 
   2  31   2      390.23      682.01    135.69 o 
   3  31   2       82.14      117.52     54.79 o 
   4  31   2       21.93       94.62     52.06 o 
  -2  32   2       41.55       -2.24     32.07 o 
  -1  32   2        2.43        1.76     29.76 o 
   0  32   2        0.97       27.74     35.03 o 
   1  32   2       33.60       98.23     58.93 o 
   2  32   2      249.13      289.37     86.54 o 
 -13   0   3      229.52      289.47     84.05 o 
 -11   0   3      164.72      147.86     52.55 o 
  -9   0   3       32.07      397.37    283.33 o 
  -7   0   3       99.72       77.21     17.28 o 
  -5   0   3      849.77      899.39     90.32 o 
  -3   0   3     8137.05     8350.21    198.61 o 
  -1   0   3    56570.94    55100.24    612.21 o 
   1   0   3    78222.23    75581.05    962.09 o 
   3   0   3     4970.20     5038.78    158.35 o 
   5   0   3        1.49       -3.29      7.39 o 
   7   0   3      125.29      113.41     21.68 o 
   9   0   3      571.63      642.86     80.82 o 
  11   0   3      905.42      899.66    103.31 o 
  13   0   3      780.23      860.23     97.68 o 
 -14   1   3       17.24       52.03     30.23 o 
 -13   1   3      117.27       58.27     31.24 o 
 -12   1   3      287.34      304.57     55.99 o 
 -11   1   3      234.21      205.72     45.11 o 
 -10   1   3      695.04      676.14     82.68 o 
  -9   1   3      236.97      195.60     16.56 o 
  -8   1   3        2.01       10.08      6.53 o 
  -7   1   3        3.00        0.29      2.16 o 
  -6   1   3     3274.08     3214.47    145.74 o 
  -5   1   3     7676.89     8228.79    340.49 o 
  -4   1   3     1358.55     1272.55     52.67 o 
  -3   1   3     3486.16     3346.72     88.62 o 
  -2   1   3    21358.64    21298.36    326.71 o 
  -1   1   3    13517.60    13017.87     99.23 o 
   0   1   3     7022.76     6955.57     73.95 o 
   1   1   3      494.32      463.55     21.22 o 
   2   1   3     1248.17     1254.04     41.10 o 
   3   1   3      248.09      240.75     40.01 o 
   4   1   3     3741.89     3705.21    103.46 o 
   5   1   3      179.19      224.44     19.95 o 
   6   1   3     1165.58     1271.38     49.07 o 
   7   1   3       82.16      100.11     15.10 o 
   8   1   3        0.02       -1.88      7.33 o 
   9   1   3      213.71      175.46     29.01 o 
  10   1   3      149.62      142.35     27.30 o 
  11   1   3        6.76      -10.39     14.69 o 
  12   1   3        3.06        8.41     10.46 o 
  13   1   3        9.09       13.90      9.75 o 
  14   1   3       87.93      130.62     23.23 o 
 -14   2   3        0.69      -24.68     30.50 o 
 -13   2   3        7.80        8.14     16.70 o 
 -12   2   3       52.12       50.40     40.36 o 
 -11   2   3      248.09      261.96     35.68 o 
 -10   2   3      472.55      465.45     29.86 o 
  -9   2   3       82.37       64.37     11.71 o 
  -8   2   3      583.83      590.15     27.50 o 
  -7   2   3      281.29      287.60     16.62 o 
  -6   2   3      270.33      254.78     20.22 o 
  -5   2   3       34.98       52.66      7.90 o 
  -4   2   3     3063.11     3202.48     78.95 o 
  -3   2   3     6316.14     6087.64     80.65 o 
  -2   2   3     4460.72     4970.17     48.78 o 
  -1   2   3       57.07       83.59      6.29 o 
   0   2   3     8076.50     8256.34     59.44 o 
   1   2   3     5348.92     5252.85     79.51 o 
   2   2   3     4127.46     3646.19     70.72 o 
   3   2   3     3538.63     3699.83    105.24 o 
   4   2   3       15.20       13.17      6.39 o 
   5   2   3     2009.25     2158.01     60.58 o 
   6   2   3      895.82     1025.08     44.38 o 
   7   2   3     1837.69     2022.11     65.52 o 
   8   2   3      144.13      138.13     18.07 o 
   9   2   3      525.46      594.43     54.05 o 
  10   2   3        0.16       11.53      7.82 o 
  11   2   3        4.19        2.35     22.68 o 
  12   2   3       12.18       21.98     16.27 o 
  13   2   3        1.06       -9.61      9.61 o 
  14   2   3       11.23       -3.65     29.06 o 
 -14   3   3       28.61       16.90     37.12 o 
 -13   3   3       62.69       42.55     23.91 o 
 -12   3   3      312.52      453.11     68.63 o 
 -11   3   3       26.31       13.32      7.06 o 
 -10   3   3      210.73      208.23     21.93 o 
  -9   3   3        4.80       29.47     12.89 o 
  -8   3   3      771.19      761.39     32.96 o 
  -7   3   3      252.63      210.93     13.51 o 
  -6   3   3      156.86      156.07     10.85 o 
  -5   3   3     1614.04     1719.80     47.95 o 
  -4   3   3     4227.53     4177.26     80.56 o 
  -3   3   3       84.03       70.18      9.65 o 
  -2   3   3    20170.13    20503.18    119.33 o 
  -1   3   3     9115.84     8665.15    111.31 o 
   0   3   3     9871.76    10013.35     93.79 o 
   1   3   3     2515.86     2207.39     64.80 o 
   2   3   3     8500.06     8522.78    110.46 o 
   3   3   3      386.32      488.19     29.04 o 
   4   3   3      183.83      173.54     15.95 o 
   5   3   3     2874.76     3210.98     65.76 o 
   6   3   3      758.45      765.45     36.08 o 
   7   3   3       60.75       65.59     11.70 o 
   8   3   3      223.80      222.49     26.39 o 
   9   3   3      123.80      369.35     45.26 o 
  10   3   3      137.45      127.21     26.56 o 
  11   3   3       39.37       26.87     17.36 o 
  12   3   3        0.61       14.16     12.00 o 
  13   3   3       18.41        5.42     11.60 o 
  14   3   3      191.19      186.28     39.67 o 
 -14   4   3       79.14      112.86     41.08 o 
 -13   4   3      169.48       95.83     32.91 o 
 -12   4   3      237.13      180.10     75.19 o 
 -11   4   3        0.02        2.55      6.87 o 
 -10   4   3      225.79      223.01     21.10 o 
  -9   4   3      460.05      455.95     22.80 o 
  -8   4   3       36.48       51.67      7.95 o 
  -7   4   3        0.21        4.81      3.30 o 
  -6   4   3     7983.69     7947.33    189.12 o 
  -5   4   3     3891.99     3662.26    131.19 o 
  -4   4   3        7.26       18.44      5.32 o 
  -3   4   3     1169.15      890.43     30.50 o 
  -2   4   3       38.86       79.09     21.60 o 
  -1   4   3       56.39       62.96      7.44 o 
   0   4   3     1492.25     1581.03     65.40 o 
   1   4   3       62.25       41.87      8.18 o 
   2   4   3     5699.58     5610.46     79.76 o 
   3   4   3      676.42      637.51     28.43 o 
   4   4   3      247.70      213.37     17.64 o 
   5   4   3     3943.84     4130.22    112.36 o 
   6   4   3      115.95      108.08     18.31 o 
   7   4   3       90.15      101.84     13.33 o 
   8   4   3        4.08        5.23      9.98 o 
   9   4   3       15.03        1.41     13.28 o 
  10   4   3       25.42       16.65     15.43 o 
  11   4   3      163.57      122.66     24.67 o 
  12   4   3      281.87      281.40     39.16 o 
  13   4   3        6.24        7.63     13.02 o 
  14   4   3        2.93      -17.65     17.65 o 
 -14   5   3        0.94       16.96     24.93 o 
 -13   5   3      243.55      283.01     56.46 o 
 -12   5   3      724.04      876.06     96.10 o 
 -11   5   3     1871.34     1664.27     75.47 o 
 -10   5   3      128.72      131.60     13.40 o 
  -9   5   3      530.88      542.67     29.51 o 
  -8   5   3     1089.81     1085.71     34.80 o 
  -7   5   3      117.84       97.18     13.25 o 
  -6   5   3      536.06      576.82     21.71 o 
  -5   5   3     2050.73     2043.71     40.41 o 
  -4   5   3     2026.14     2132.50     40.96 o 
  -3   5   3      249.80      244.42     14.61 o 
  -2   5   3     3292.29     3038.83     40.77 o 
  -1   5   3     2246.80     2255.86     43.95 o 
   0   5   3     1878.59     1688.62     43.97 o 
   1   5   3      139.56      148.30     19.39 o 
   2   5   3    12062.69    12080.83    136.35 o 
   3   5   3        4.20        4.05      4.99 o 
   4   5   3       34.03       40.83      8.11 o 
   5   5   3     1338.67     1334.95     43.45 o 
   6   5   3      521.74      525.34     28.40 o 
   7   5   3      510.05      510.08     30.02 o 
   8   5   3      275.37      278.97     36.12 o 
   9   5   3      167.32      166.48     50.29 o 
  10   5   3       23.77       -5.80     39.85 o 
  11   5   3        0.51      -14.15     20.08 o 
  12   5   3      119.52      136.38     27.31 o 
  13   5   3       96.92      113.46     27.19 o 
  14   5   3      268.07      278.91     43.61 o 
 -14   6   3        5.68        8.56     34.03 o 
 -13   6   3       49.83       76.13     31.40 o 
 -12   6   3      647.98      587.56     79.82 o 
 -11   6   3      237.69      268.22     51.15 o 
 -10   6   3      322.25      262.50     19.79 o 
  -9   6   3      362.09      486.36     50.60 o 
  -8   6   3      537.40      569.08     26.34 o 
  -7   6   3      111.55      122.04     10.08 o 
  -6   6   3      172.97      196.24     12.97 o 
  -5   6   3      479.65      502.85     23.18 o 
  -4   6   3      115.10      110.95      9.06 o 
  -3   6   3      638.12      688.87     26.93 o 
  -2   6   3      136.74      109.05     19.05 o 
  -1   6   3       31.11       32.11      6.90 o 
   0   6   3       19.13       45.74     13.60 o 
   1   6   3      289.01      288.78     21.70 o 
   2   6   3      532.62      467.32     27.80 o 
   3   6   3     2599.01     2448.85     65.28 o 
   4   6   3     5605.05     5457.02    222.03 o 
   5   6   3       11.18        6.78      7.25 o 
   6   6   3      374.68      401.98     31.89 o 
   7   6   3      594.40      641.45     46.47 o 
   8   6   3      140.35      110.46     22.41 o 
   9   6   3      966.43     1122.51    110.52 o 
  10   6   3       26.51       28.84     16.77 o 
  11   6   3      122.69      109.96     28.41 o 
  12   6   3       75.21       56.17     17.79 o 
  13   6   3      236.78      342.46     45.69 o 
  14   6   3        3.77      -13.62     14.02 o 
 -14   7   3      137.03      130.18     66.48 o 
 -13   7   3      421.82      421.82     76.36 o 
 -12   7   3       30.37       56.54     26.13 o 
 -11   7   3      148.62      161.20     26.75 o 
 -10   7   3        0.38        2.30      4.35 o 
  -9   7   3      394.06      397.43     23.89 o 
  -8   7   3      140.00      147.54     13.05 o 
  -7   7   3     1186.63     1240.55     34.29 o 
  -6   7   3      191.76      180.70     13.07 o 
  -5   7   3      189.83      212.60     15.36 o 
  -4   7   3       92.55      118.46      9.85 o 
  -3   7   3     1808.81     1766.71     75.41 o 
  -2   7   3     2888.44     3081.40     63.27 o 
  -1   7   3     1197.27     1134.45     68.32 o 
   0   7   3        4.37       21.40      4.77 o 
   1   7   3     2212.77     2481.12     79.49 o 
   2   7   3        0.57       13.15      6.59 o 
   3   7   3      123.19      102.09     13.36 o 
   4   7   3       60.16       61.79     12.33 o 
   5   7   3        2.61       12.31      6.43 o 
   6   7   3      212.35      242.78     25.63 o 
   7   7   3     1144.51     1246.95     59.89 o 
   8   7   3      132.48       95.29     34.55 o 
   9   7   3      470.56      425.86     69.61 o 
  10   7   3      583.14      585.25     83.80 o 
  11   7   3       31.94       38.84     40.03 o 
  12   7   3      112.56      100.46     23.11 o 
  13   7   3      433.08      536.14     57.16 o 
  14   7   3       21.81       27.88     16.91 o 
 -14   8   3       42.89       28.21     20.23 o 
 -13   8   3       91.12       72.42     31.61 o 
 -12   8   3      478.78      519.02    131.63 o 
 -11   8   3       55.34       40.01     13.51 o 
 -10   8   3      203.55      191.54     18.53 o 
  -9   8   3        4.93       15.06      5.03 o 
  -8   8   3      213.24      233.74     16.46 o 
  -7   8   3      245.11      229.50     15.82 o 
  -6   8   3       44.96       35.73      5.59 o 
  -5   8   3       23.59       41.38      7.03 o 
  -4   8   3       11.76       10.26      3.61 o 
  -3   8   3     1504.51     1550.27     42.68 o 
  -2   8   3      281.50      276.72     13.38 o 
  -1   8   3      544.84      607.07     29.19 o 
   0   8   3     1811.73     1611.66     67.89 o 
   1   8   3      596.67      664.18     42.59 o 
   2   8   3     5754.49     5663.14    101.89 o 
   3   8   3      717.75      735.02     37.48 o 
   4   8   3      328.80      426.26     26.26 o 
   5   8   3      232.77      241.94     24.34 o 
   6   8   3     1274.51     1158.38     56.17 o 
   7   8   3      630.24      557.68     49.23 o 
   8   8   3      916.27      785.27     60.71 o 
   9   8   3      851.20      831.70     98.48 o 
  10   8   3       54.61       27.17     10.37 o 
  11   8   3      267.85      333.31     50.16 o 
  12   8   3      184.79      169.33     31.06 o 
  13   8   3       36.23        7.71     16.66 o 
  14   8   3       15.27       39.40     18.76 o 
 -14   9   3       33.08       -6.24     56.99 o 
 -13   9   3       86.35      -21.41     22.61 o 
 -12   9   3      222.66      245.31     51.88 o 
 -11   9   3       52.58       36.95     14.98 o 
 -10   9   3        8.64        3.78      6.83 o 
  -9   9   3       42.36       67.07     11.39 o 
  -8   9   3      463.53      474.66     24.25 o 
  -7   9   3       28.15       30.07      8.80 o 
  -6   9   3     1653.10     1586.41     53.42 o 
  -5   9   3      353.00      325.87     17.76 o 
  -4   9   3      780.12      823.44     35.57 o 
  -3   9   3      356.01      388.49     22.26 o 
  -2   9   3      599.11      596.02     23.13 o 
  -1   9   3     1302.00     1430.00     41.12 o 
   0   9   3      165.76      159.86     19.22 o 
   1   9   3      144.88      137.06     26.56 o 
   2   9   3     1015.47      867.77     48.52 o 
   3   9   3       64.80      137.46     17.51 o 
   4   9   3      133.05      152.84     15.97 o 
   5   9   3     1451.21     1613.79     64.49 o 
   6   9   3     3106.13     3405.51     97.49 o 
   7   9   3     2983.37     2735.72    110.22 o 
   8   9   3      148.18      131.88     26.30 o 
   9   9   3       74.18       94.05     36.48 o 
  10   9   3       71.03       92.04     33.94 o 
  11   9   3     1564.86     1742.26    115.52 o 
  12   9   3        0.17       19.99     11.74 o 
  13   9   3        0.05       -5.04     23.87 o 
  14   9   3      327.31      389.14     50.03 o 
 -14  10   3        5.29       40.30     32.96 o 
 -13  10   3       68.37       46.13     17.37 o 
 -12  10   3       73.54       40.95     36.17 o 
 -11  10   3       17.38        3.27     21.01 o 
 -10  10   3       88.68       86.35     16.46 o 
  -9  10   3      222.54      217.10     17.79 o 
  -8  10   3      312.67      321.52     21.08 o 
  -7  10   3      166.61      164.72     14.66 o 
  -6  10   3     1065.87     1047.41     32.96 o 
  -5  10   3      541.87      618.86     33.39 o 
  -4  10   3       90.38       71.37     11.25 o 
  -3  10   3       30.89       18.17      5.32 o 
  -2  10   3      398.42      448.95     24.84 o 
  -1  10   3     2970.27     3092.60    109.17 o 
   0  10   3     1550.51     1666.13     61.49 o 
   1  10   3      340.85      460.52     44.44 o 
   2  10   3       26.09       51.70     12.65 o 
   3  10   3      775.09      728.96     39.04 o 
   4  10   3      306.06      301.50     22.92 o 
   5  10   3      379.24      332.98     30.18 o 
   6  10   3     1005.99     1075.67     55.61 o 
   7  10   3     2710.46     2621.46    108.48 o 
   8  10   3     1133.81     1298.72     79.13 o 
   9  10   3      811.24      830.12    102.48 o 
  10  10   3      112.19      143.01     31.68 o 
  11  10   3       44.43       42.68     14.95 o 
  12  10   3       42.55       44.05     13.79 o 
  13  10   3        0.11      -10.31     15.37 o 
 -13  11   3       29.53       13.79     16.44 o 
 -12  11   3        0.61       -3.12     26.62 o 
 -11  11   3        0.02       -3.79      9.79 o 
 -10  11   3      528.11      540.82     38.51 o 
  -9  11   3       12.64       17.55      5.60 o 
  -8  11   3      134.74      140.62     14.50 o 
  -7  11   3       42.37       42.12      7.23 o 
  -6  11   3       57.56       47.58      5.23 o 
  -5  11   3      191.70      214.28     24.16 o 
  -4  11   3     1172.42     1122.56     44.52 o 
  -3  11   3       68.55       35.45      6.40 o 
  -2  11   3     1901.44     1914.40     55.84 o 
  -1  11   3      754.52      771.43     26.87 o 
   0  11   3      641.22      733.12     42.55 o 
   1  11   3     3926.21     3699.29    108.55 o 
   2  11   3     1325.10     1679.73     71.52 o 
   3  11   3      567.55      666.89     44.51 o 
   4  11   3       20.46       29.67     10.91 o 
   5  11   3      817.92      906.06     50.37 o 
   6  11   3      589.82      645.80     52.38 o 
   7  11   3      735.72      697.64     56.92 o 
   8  11   3     1242.28     1345.68     81.67 o 
   9  11   3        0.87       21.97     12.15 o 
  10  11   3       19.52       21.84     14.78 o 
  11  11   3       10.01        3.83     15.59 o 
  12  11   3       90.49      136.03     28.06 o 
  13  11   3        2.81      -11.69     14.68 o 
 -13  12   3      296.72      299.93     57.92 o 
 -12  12   3        0.94       24.46     25.86 o 
 -11  12   3      109.25      113.39     29.66 o 
 -10  12   3      176.02      193.53     24.25 o 
  -9  12   3     1158.65     1167.28     37.91 o 
  -8  12   3      210.79      191.04     17.77 o 
  -7  12   3      257.94      240.55     12.89 o 
  -6  12   3      133.95      151.09     18.66 o 
  -5  12   3       17.65       57.85     20.27 o 
  -4  12   3      193.95      180.79     30.45 o 
  -3  12   3       91.36      106.18     12.37 o 
  -2  12   3     1715.55     1795.03     43.80 o 
  -1  12   3      869.69      885.31     40.95 o 
   0  12   3     1026.73     1329.80     70.10 o 
   1  12   3      150.26      223.50     27.55 o 
   2  12   3      529.60      487.62     40.10 o 
   3  12   3       19.19       38.66     11.52 o 
   4  12   3        3.56        7.77      6.17 o 
   5  12   3      256.72      263.88     33.94 o 
   6  12   3     1106.10     1053.02     68.10 o 
   7  12   3     1005.95     1127.46     73.25 o 
   8  12   3      840.52      775.46     62.53 o 
   9  12   3      267.12      247.26     59.27 o 
  10  12   3       76.62       82.32     24.06 o 
  11  12   3       24.06       29.09     26.34 o 
  12  12   3      363.53      392.54     47.59 o 
  13  12   3        1.32       -2.58     22.84 o 
 -13  13   3       21.13       36.48     27.40 o 
 -12  13   3        0.01       -4.84     23.52 o 
 -11  13   3      756.97      797.12     62.51 o 
 -10  13   3      114.53      141.11     21.02 o 
  -9  13   3        1.11       11.41      5.47 o 
  -8  13   3      589.95      534.64     19.56 o 
  -7  13   3      755.59      784.80     45.47 o 
  -6  13   3      115.94      163.56     43.40 o 
  -5  13   3      676.81      694.16     54.74 o 
  -4  13   3       69.86       10.70     15.13 o 
  -3  13   3      891.67      860.93     34.27 o 
  -2  13   3     4289.43     4106.80     72.87 o 
  -1  13   3       84.47       47.43     25.34 o 
   0  13   3       19.19       27.33     21.15 o 
   1  13   3        0.14        9.57     13.08 o 
   2  13   3      911.81      904.82     54.88 o 
   3  13   3      474.81      494.21     48.75 o 
   4  13   3       49.19       43.26      9.33 o 
   5  13   3      787.99      890.59     61.82 o 
   6  13   3      105.57      138.24     23.63 o 
   7  13   3     1884.79     1974.92     98.13 o 
   8  13   3        0.55       -5.13     15.86 o 
   9  13   3      221.06      241.26     42.81 o 
  10  13   3      946.71     1020.36    102.42 o 
  11  13   3      307.75      254.97     36.57 o 
  12  13   3       70.18      127.14     28.74 o 
  13  13   3      116.27      108.65     26.34 o 
 -13  14   3       18.20       63.09     33.59 o 
 -12  14   3      174.28      161.20     41.62 o 
 -11  14   3       29.88       18.41     15.13 o 
 -10  14   3      128.32      133.78     20.57 o 
  -9  14   3        0.05        5.73      7.54 o 
  -8  14   3       95.54      115.18     17.10 o 
  -7  14   3      151.11      118.48     20.34 o 
  -6  14   3        8.55       13.59     12.40 o 
  -5  14   3      438.24      403.21     43.88 o 
  -4  14   3       71.87       40.93     14.71 o 
  -3  14   3       89.22      106.50     12.02 o 
  -2  14   3        4.74       12.90      4.78 o 
  -1  14   3      121.61      131.63     13.19 o 
   0  14   3       71.32       72.68     30.27 o 
   1  14   3        7.19        1.25      9.69 o 
   2  14   3       36.09       62.55     17.68 o 
   3  14   3      800.42      785.78     51.19 o 
   4  14   3        6.14       10.17      7.70 o 
   5  14   3      333.23      327.19     39.40 o 
   6  14   3      153.44       99.89     38.06 o 
   7  14   3     1077.72     1019.03     71.50 o 
   8  14   3      674.65      648.68     49.41 o 
   9  14   3     1668.60     1818.62    114.31 o 
  10  14   3     1208.16     1253.27     98.63 o 
  11  14   3       92.76       73.48     20.16 o 
  12  14   3      109.87       84.68     22.84 o 
  13  14   3      181.83      193.16     36.96 o 
 -13  15   3        7.20        5.77     23.13 o 
 -12  15   3       12.94       50.05     25.00 o 
 -11  15   3      634.88      596.71     56.13 o 
 -10  15   3      710.75      727.76     48.76 o 
  -9  15   3      494.96      472.07     38.53 o 
  -8  15   3      147.27      159.93     21.18 o 
  -7  15   3        1.38        3.10     10.52 o 
  -6  15   3        9.59       31.10     28.93 o 
  -5  15   3       30.23       38.87     14.51 o 
  -4  15   3       73.00       48.86     22.21 o 
  -3  15   3      216.89      214.32     22.75 o 
  -2  15   3       75.74       48.93      7.39 o 
  -1  15   3        1.18       -0.92      3.35 o 
   0  15   3       78.42       98.82     16.14 o 
   1  15   3     1580.39     1509.44     66.91 o 
   2  15   3        1.42        7.52     15.59 o 
   3  15   3      116.24      113.15     19.80 o 
   4  15   3       18.80       28.56     13.58 o 
   5  15   3        7.69       -8.83      8.83 o 
   6  15   3        0.32      -10.32     10.32 o 
   7  15   3      521.66      542.68     51.68 o 
   8  15   3        0.42       -3.83      9.78 o 
   9  15   3     1319.68     1383.32    100.56 o 
  10  15   3      425.93      446.59     47.52 o 
  11  15   3       14.45        3.32     13.65 o 
  12  15   3        5.17       14.18     12.53 o 
 -12  16   3       50.22       14.29     22.02 o 
 -11  16   3      617.88      710.78     61.63 o 
 -10  16   3     1042.20     1022.05     59.11 o 
  -9  16   3       44.67       26.92     10.55 o 
  -8  16   3       92.83       93.05     19.64 o 
  -7  16   3      694.97      750.18     66.50 o 
  -6  16   3      611.99      576.02     77.82 o 
  -5  16   3      950.95     1094.33     65.17 o 
  -4  16   3      465.01      403.93     32.45 o 
  -3  16   3       11.20       16.85      9.77 o 
  -2  16   3       17.69       16.42      3.83 o 
  -1  16   3      394.40      351.30     17.56 o 
   0  16   3     3686.36     3684.22     92.88 o 
   1  16   3       18.93       -0.68     10.13 o 
   2  16   3      145.73      108.55     20.44 o 
   3  16   3      145.67      152.22     28.66 o 
   4  16   3      811.62      766.94     52.46 o 
   5  16   3        0.33       -3.32      7.15 o 
   6  16   3      426.54      361.72     43.16 o 
   7  16   3        5.81       13.49      8.76 o 
   8  16   3       31.53       32.23     10.72 o 
   9  16   3       29.68       26.31     31.93 o 
  10  16   3       70.62       72.97     19.48 o 
  11  16   3      234.14      234.99     35.42 o 
  12  16   3       37.61       45.29     16.54 o 
 -12  17   3        5.06       14.57     43.76 o 
 -11  17   3       84.44       81.52     21.19 o 
 -10  17   3       96.94       91.05     22.00 o 
  -9  17   3       19.07       19.09     12.54 o 
  -8  17   3      480.84      510.51     58.17 o 
  -7  17   3      589.53      694.72     65.59 o 
  -6  17   3      217.90      163.35     42.49 o 
  -5  17   3      770.43      807.30     58.75 o 
  -4  17   3        0.11       -0.48      9.67 o 
  -3  17   3      120.79      124.98     17.61 o 
  -2  17   3        4.96        9.13      2.84 o 
  -1  17   3       31.93       34.93     10.39 o 
   0  17   3       68.00       94.12     15.80 o 
   1  17   3       85.44       81.36     22.14 o 
   2  17   3        4.20       17.87     11.17 o 
   3  17   3       71.09       75.47     17.41 o 
   4  17   3       36.11       21.78     12.06 o 
   5  17   3       61.52       46.27     14.92 o 
   6  17   3       28.34       12.02      8.83 o 
   7  17   3      242.19      220.40     29.04 o 
   8  17   3       84.11       92.57     27.08 o 
   9  17   3       21.75       -2.41     13.24 o 
  10  17   3       25.00       23.44     14.22 o 
  11  17   3      150.72      122.94     27.01 o 
  12  17   3      142.75      193.19     34.55 o 
 -12  18   3        0.09      -18.17     25.77 o 
 -11  18   3        4.20       13.12     16.87 o 
 -10  18   3      461.57      484.20     48.31 o 
  -9  18   3      419.51      407.58     60.30 o 
  -8  18   3      205.40      252.64     43.71 o 
  -7  18   3      401.53      392.00     68.75 o 
  -6  18   3      477.48      494.22     58.78 o 
  -5  18   3     1192.17     1251.82     73.98 o 
  -4  18   3       57.43       40.20     13.06 o 
  -3  18   3      161.94      177.52     21.84 o 
  -2  18   3       75.53       58.33      9.14 o 
  -1  18   3        0.96        5.99      7.57 o 
   0  18   3       46.12       28.37      9.15 o 
   1  18   3      390.66      319.30     23.62 o 
   2  18   3        4.39       10.19      6.52 o 
   3  18   3       44.73       45.28     10.59 o 
   4  18   3       24.37       15.93      6.89 o 
   5  18   3       94.07       74.85     14.33 o 
   6  18   3        0.10        4.79     10.05 o 
   7  18   3       26.41       17.64     12.10 o 
   8  18   3      345.12      364.82     74.96 o 
   9  18   3        4.21       -5.38      9.16 o 
  10  18   3      228.14      191.26     34.92 o 
  11  18   3        0.75       -0.05     14.79 o 
  12  18   3      172.50      243.95     39.26 o 
 -11  19   3       36.37       55.40     23.79 o 
 -10  19   3       13.20       -5.57     24.44 o 
  -9  19   3       43.99       43.14     18.30 o 
  -8  19   3      274.06      288.78     63.57 o 
  -7  19   3      149.86      158.01     33.96 o 
  -6  19   3       15.61      -21.91     21.91 o 
  -5  19   3       33.16       28.97     12.50 o 
  -4  19   3     1189.83     1181.88     72.76 o 
  -3  19   3     1347.62     1294.54     77.04 o 
  -2  19   3      270.91      272.32     28.49 o 
  -1  19   3      764.73      775.82     37.24 o 
   0  19   3      190.64      206.00     23.99 o 
   1  19   3        7.58        3.70      6.42 o 
   2  19   3      124.23      140.78     18.06 o 
   3  19   3        0.26        2.33      6.37 o 
   4  19   3       95.17      107.14     17.62 o 
   5  19   3      118.36      136.49     19.19 o 
   6  19   3      168.06      141.41     23.15 o 
   7  19   3      118.79      152.92     32.97 o 
   8  19   3      111.76      145.50     31.50 o 
   9  19   3       36.04       25.22     17.57 o 
  10  19   3        5.60       10.11     15.92 o 
  11  19   3       30.44       35.90     16.47 o 
 -11  20   3        1.56       17.01     15.64 o 
 -10  20   3       13.08       45.04     16.77 o 
  -9  20   3      269.85      292.92     64.22 o 
  -8  20   3        2.46       31.77     21.73 o 
  -7  20   3      174.78      161.50     34.15 o 
  -6  20   3        1.69        6.91     17.79 o 
  -5  20   3      144.31      189.50     35.14 o 
  -4  20   3      788.16      708.79     57.82 o 
  -3  20   3       50.32       46.06     11.37 o 
  -2  20   3      244.10      216.84     34.27 o 
  -1  20   3      228.69      228.45     19.96 o 
   0  20   3      678.39      644.51     41.73 o 
   1  20   3     1293.56     1122.55     64.48 o 
   2  20   3       39.07       27.08      9.26 o 
   3  20   3      248.63      206.27     23.47 o 
   4  20   3      259.11      184.62     30.48 o 
   5  20   3      527.86      488.35     36.15 o 
   6  20   3       15.22       35.10     74.12 o 
   7  20   3        1.15       -8.45     11.90 o 
   8  20   3       33.85       14.36     10.42 o 
   9  20   3        3.56        8.93     10.41 o 
  10  20   3        1.96        7.40     11.84 o 
  11  20   3        0.42       69.49     29.82 o 
 -11  21   3        8.34      -15.83     18.10 o 
 -10  21   3       37.59      -14.51     16.79 o 
  -9  21   3       75.67       80.03     28.33 o 
  -8  21   3        1.48       -7.54     13.58 o 
  -7  21   3       84.41       69.71     25.25 o 
  -6  21   3      720.12      682.16     72.97 o 
  -5  21   3     1042.53      985.81     70.91 o 
  -4  21   3      334.49      337.81     42.05 o 
  -3  21   3      746.60      707.77     58.62 o 
  -2  21   3     1004.93      971.83     33.93 o 
  -1  21   3     1518.30     1454.87     81.67 o 
   0  21   3      890.92      961.92     49.55 o 
   1  21   3      779.41      787.09     43.22 o 
   2  21   3      485.18      439.47     24.72 o 
   3  21   3        0.90        4.63      8.86 o 
   4  21   3     1088.05      942.71     52.64 o 
   5  21   3       22.07       21.02      7.80 o 
   6  21   3      905.37      833.86     72.46 o 
   7  21   3      204.56      226.02     45.81 o 
   8  21   3       32.85        6.13     16.65 o 
   9  21   3      143.14      171.61     42.40 o 
  10  21   3        1.85       42.08     18.74 o 
  11  21   3       37.33       49.70     19.57 o 
 -10  22   3      354.66      429.55     66.23 o 
  -9  22   3        1.62       -5.54     14.13 o 
  -8  22   3       91.40       74.12     28.13 o 
  -7  22   3       69.00       41.92     55.81 o 
  -6  22   3      177.86      224.69     43.34 o 
  -5  22   3       46.74       35.33     14.80 o 
  -4  22   3     2657.74     2699.84    117.88 o 
  -3  22   3       13.25       10.78     11.20 o 
  -2  22   3      317.58      260.63     41.84 o 
  -1  22   3     3376.44     3328.28     77.77 o 
   0  22   3      852.79      866.16     45.77 o 
   1  22   3       47.32       37.32     10.19 o 
   2  22   3      435.08      388.29     21.51 o 
   3  22   3      222.31      249.51     25.76 o 
   4  22   3       47.08       89.93     17.55 o 
   5  22   3      226.86      208.23     25.58 o 
   6  22   3      377.91      372.61     49.84 o 
   7  22   3      330.79      399.70     53.91 o 
   8  22   3       24.09        8.14     17.81 o 
   9  22   3        5.75       16.32     13.57 o 
  10  22   3       11.41        1.61     31.02 o 
 -10  23   3        0.22       21.64     26.10 o 
  -9  23   3       81.01       47.67     65.06 o 
  -8  23   3      171.80      171.16     38.74 o 
  -7  23   3       59.03       60.83     23.76 o 
  -6  23   3       43.04       62.04     22.18 o 
  -5  23   3      610.15      636.92     71.96 o 
  -4  23   3      313.57      344.58     44.16 o 
  -3  23   3      101.15      100.68     23.64 o 
  -2  23   3      405.30      417.59     30.03 o 
  -1  23   3     1442.77     1490.52     66.99 o 
   0  23   3      204.50      196.11     17.96 o 
   1  23   3       29.87       31.60     11.71 o 
   2  23   3      128.11      105.57     27.91 o 
   3  23   3       60.21       41.73     13.85 o 
   4  23   3        9.26       18.86      9.40 o 
   5  23   3        0.69        2.49      9.14 o 
   6  23   3       25.95       24.84     19.26 o 
   7  23   3      237.49      223.24     39.67 o 
   8  23   3       87.97      111.83     42.35 o 
   9  23   3       70.94      108.70     31.95 o 
  10  23   3       93.53      150.50     41.18 o 
  -9  24   3        4.03        7.04     18.81 o 
  -8  24   3        7.61       -4.49     15.43 o 
  -7  24   3      321.62      292.38     52.70 o 
  -6  24   3      911.42     1039.54     96.61 o 
  -5  24   3        0.00        9.27     14.38 o 
  -4  24   3       91.03       94.47     21.40 o 
  -3  24   3      108.28      143.98     28.98 o 
  -2  24   3      402.54      373.92     44.75 o 
  -1  24   3       18.94       31.32     15.79 o 
   0  24   3        5.82        8.04     10.67 o 
   1  24   3       58.38       75.55     21.15 o 
   2  24   3      105.49       97.58     34.92 o 
   3  24   3        2.91       -3.45     13.57 o 
   4  24   3      118.91      119.70     27.01 o 
   5  24   3      129.66      123.44     20.05 o 
   6  24   3       28.31       11.50     23.01 o 
   7  24   3      437.27      394.35     46.86 o 
   8  24   3       19.44        9.36     20.97 o 
   9  24   3        0.00       -1.02     13.78 o 
  -9  25   3       98.45      120.15     35.49 o 
  -8  25   3      174.81      176.81     42.63 o 
  -7  25   3      633.94      743.73     85.39 o 
  -6  25   3      162.69      141.81     53.98 o 
  -5  25   3       60.17       71.30     26.98 o 
  -4  25   3        3.26        7.15     11.08 o 
  -3  25   3      416.29      449.93     50.55 o 
  -2  25   3      845.66      954.47     89.06 o 
  -1  25   3      274.43      294.42     30.60 o 
   0  25   3       33.10       24.59     11.68 o 
   1  25   3        0.09       12.75     13.65 o 
   2  25   3      471.40      538.21     60.07 o 
   3  25   3       12.66       -2.56     20.59 o 
   4  25   3       11.03        2.41     26.78 o 
   5  25   3       55.38      157.78     53.55 o 
   6  25   3       38.35        4.96     29.33 o 
   7  25   3       26.02       31.75     27.84 o 
   8  25   3       31.31       30.16     31.49 o 
   9  25   3        4.09       23.06     50.93 o 
  -8  26   3      152.46      148.96     40.82 o 
  -7  26   3       36.09       22.74     16.61 o 
  -6  26   3      156.37      172.75     40.30 o 
  -5  26   3       93.43      116.49     34.77 o 
  -4  26   3       74.49       79.18     24.81 o 
  -3  26   3       62.57       67.99     20.31 o 
  -2  26   3        0.49       25.34     18.41 o 
  -1  26   3        6.57       15.39     27.70 o 
   0  26   3       82.26       88.37     20.37 o 
   1  26   3       51.65       22.86     11.17 o 
   2  26   3       38.80       44.90     20.48 o 
   3  26   3        5.21        8.80      9.92 o 
   4  26   3        0.49        0.88     27.42 o 
   5  26   3        0.52       30.94     51.06 o 
   6  26   3       44.80       65.73     42.84 o 
   7  26   3       43.86       30.71     21.67 o 
   8  26   3       20.12        6.97     38.41 o 
  -8  27   3       42.46       35.47     25.12 o 
  -7  27   3       31.21       34.48     21.87 o 
  -6  27   3      349.84      434.67     66.67 o 
  -5  27   3        0.28       -8.95     18.51 o 
  -4  27   3       22.66       33.25     16.53 o 
  -3  27   3       59.16       53.07     16.54 o 
  -2  27   3        1.51        8.73     18.02 o 
  -1  27   3       28.07       24.96     25.59 o 
   0  27   3       63.69       57.95     23.32 o 
   1  27   3       76.92       46.60     30.90 o 
   2  27   3        5.34       10.42     27.91 o 
   3  27   3       83.42      151.44     30.69 o 
   4  27   3       22.50       31.74     29.88 o 
   5  27   3      350.93      291.74     84.71 o 
   6  27   3       47.25       40.04     42.08 o 
   7  27   3      170.35      163.06     70.81 o 
  -7  28   3       76.54       84.62     33.68 o 
  -6  28   3       52.66       66.93     26.57 o 
  -5  28   3      171.20      131.28     36.84 o 
  -4  28   3        2.44      -14.10     14.10 o 
  -3  28   3       49.82       75.17     26.38 o 
  -2  28   3        5.00       38.16     21.24 o 
  -1  28   3        1.65        4.06     43.98 o 
   0  28   3       84.78      105.38     30.92 o 
   1  28   3       19.00       54.34     24.57 o 
   2  28   3        1.49        0.85     25.94 o 
   3  28   3        0.14        2.52     28.75 o 
   4  28   3        0.25       68.22     39.36 o 
   5  28   3      108.74      241.66     78.10 o 
   6  28   3       30.63       60.25     44.26 o 
   7  28   3       12.89       17.56     43.23 o 
  -6  29   3      129.85       54.19     22.81 o 
  -5  29   3       99.39      145.14     41.38 o 
  -4  29   3        0.43      -16.88     16.88 o 
  -3  29   3       52.36       49.15     26.01 o 
  -2  29   3        7.41        2.01     14.59 o 
  -1  29   3        8.67      -13.98     33.38 o 
   0  29   3       38.37       11.88     14.67 o 
   1  29   3      142.55      210.26     41.14 o 
   2  29   3      313.66      313.39     89.91 o 
   3  29   3      112.50      119.58     34.70 o 
   4  29   3      200.25      249.46     77.36 o 
   5  29   3      139.62      244.97     80.91 o 
   6  29   3        0.01        3.83     26.36 o 
  -5  30   3        3.07        1.47     24.01 o 
  -4  30   3        0.93       27.01     37.54 o 
  -3  30   3      200.60      270.29     53.07 o 
  -2  30   3      302.75      411.09     63.23 o 
  -1  30   3       77.83       57.52     50.33 o 
   0  30   3      422.27      470.08    137.41 o 
   1  30   3       61.01      113.92     59.01 o 
   2  30   3      155.44      298.17     87.92 o 
   3  30   3      162.81      407.25    107.45 o 
   4  30   3       43.45       77.19     47.30 o 
   5  30   3       53.64      -46.43     46.43 o 
  -3  31   3       89.76       63.94     28.55 o 
  -2  31   3       13.76      -20.99     20.99 o 
  -1  31   3       78.39       97.43     31.59 o 
   0  31   3      416.75      504.44    114.43 o 
   1  31   3      189.80      242.93     78.46 o 
   2  31   3      376.49      694.13    134.82 o 
   3  31   3        3.13       24.09     41.48 o 
  -1  32   3      330.67      361.37     97.16 o 
   0  32   3      121.52      112.05     55.51 o 
   1  32   3      107.69      126.11     56.83 o 
 -14   0   4       10.97        2.73     38.13 o 
 -12   0   4      808.16     1252.32    165.81 o 
 -10   0   4      173.19      159.17     56.62 o 
  -8   0   4      778.30      714.92    100.72 o 
  -6   0   4       63.32       75.35     19.83 o 
  -4   0   4     4807.26     4828.84    173.92 o 
  -2   0   4     1209.57     1127.55     28.80 o 
   0   0   4     1472.48     1704.25     46.40 o 
   2   0   4      809.39      991.95     48.65 o 
   4   0   4     5755.86     6136.81    202.35 o 
   6   0   4     2404.67     2984.42    128.70 o 
   8   0   4        0.03        1.09     16.54 o 
  10   0   4       44.69       35.34     24.93 o 
  12   0   4      131.04      121.22     43.07 o 
  14   0   4       29.83       11.09     38.48 o 
 -14   1   4        1.43       44.41     37.73 o 
 -13   1   4        6.11        8.53     20.49 o 
 -12   1   4       35.73       53.82     46.17 o 
 -11   1   4       25.01        8.06     14.93 o 
 -10   1   4        0.17       34.39     28.39 o 
  -9   1   4      693.55      631.85     80.36 o 
  -8   1   4      215.84      188.38     36.46 o 
  -7   1   4      237.36      288.66     43.88 o 
  -6   1   4      180.28      207.00     22.58 o 
  -5   1   4     6880.91     7224.32    156.65 o 
  -4   1   4     4433.51     4633.68    131.46 o 
  -3   1   4     1851.20     1889.84     45.20 o 
  -2   1   4      712.46      756.39     18.46 o 
  -1   1   4     2612.28     2843.56     37.23 o 
   0   1   4       81.55       62.46      6.03 o 
   1   1   4     2986.28     3079.70     51.68 o 
   2   1   4     1496.88     1400.11     48.09 o 
   3   1   4     2367.39     2547.75     86.89 o 
   4   1   4     2230.78     2739.34    106.78 o 
   5   1   4      278.61      313.53     21.64 o 
   6   1   4     1627.71     1685.53     53.08 o 
   7   1   4       84.26      115.88     21.91 o 
   8   1   4      118.03      119.95     25.35 o 
   9   1   4      365.45      316.55     41.43 o 
  10   1   4       47.35       38.69     14.69 o 
  11   1   4       43.60        4.70     13.34 o 
  12   1   4       16.76       -1.50     12.31 o 
  13   1   4        2.91        6.90      8.66 o 
  14   1   4       42.55       35.29     13.86 o 
 -14   2   4      145.41      191.91     51.74 o 
 -13   2   4       11.23       85.86     37.80 o 
 -12   2   4       41.02       20.94     17.69 o 
 -11   2   4        1.64       26.13     24.05 o 
 -10   2   4      134.34      160.41     37.94 o 
  -9   2   4      834.38      894.90     84.88 o 
  -8   2   4      390.26      451.07     57.33 o 
  -7   2   4      785.60      936.48     78.05 o 
  -6   2   4     1474.85     1435.76     59.07 o 
  -5   2   4      405.00      453.36     74.89 o 
  -4   2   4       22.40       41.79      6.27 o 
  -3   2   4      699.67      710.42     25.59 o 
  -2   2   4      339.59      286.48     15.08 o 
  -1   2   4     4149.80     4162.79     59.36 o 
   0   2   4    15317.66    15253.75     98.13 o 
   1   2   4        3.95        6.02      4.69 o 
   2   2   4      256.79      302.01     22.69 o 
   3   2   4       46.78       43.12     11.29 o 
   4   2   4      949.98     1020.21     62.87 o 
   5   2   4     2556.94     3008.50     67.38 o 
   6   2   4     3094.84     3315.59     74.89 o 
   7   2   4        6.71        3.52      8.71 o 
   8   2   4        8.33       -3.12      8.95 o 
   9   2   4      683.77      642.30     59.49 o 
  10   2   4        0.16       -9.94     14.11 o 
  11   2   4        9.80      -16.69     16.69 o 
  12   2   4        2.01      -11.23     26.03 o 
  13   2   4        4.76        2.26     10.22 o 
  14   2   4       10.75       -9.87      9.87 o 
 -14   3   4        0.60       75.40     56.80 o 
 -13   3   4        0.02       22.71     33.15 o 
 -12   3   4        0.33       27.18     27.65 o 
 -11   3   4       27.28       20.61     33.47 o 
 -10   3   4       93.33       88.38     13.09 o 
  -9   3   4      225.40      202.40     19.17 o 
  -8   3   4      204.71      199.20     49.22 o 
  -7   3   4      158.83      136.51     29.44 o 
  -6   3   4      447.55      468.14     21.77 o 
  -5   3   4      196.06      226.86     21.59 o 
  -4   3   4     1188.93     1127.96     35.76 o 
  -3   3   4      440.99      503.89     15.57 o 
  -2   3   4     3925.47     3688.05     50.69 o 
  -1   3   4      400.18      388.20     37.21 o 
   0   3   4       12.60       37.67      4.75 o 
   1   3   4     2266.00     2334.12     48.77 o 
   2   3   4      399.75      501.34     33.90 o 
   3   3   4     3155.88     3211.97     79.10 o 
   4   3   4     3164.23     3534.00     88.69 o 
   5   3   4       69.91       81.26     12.65 o 
   6   3   4      615.25      611.71     31.95 o 
   7   3   4      446.89      491.96     38.83 o 
   8   3   4        1.57      -11.75     11.75 o 
   9   3   4       17.74       42.79     16.68 o 
  10   3   4      288.73      293.94     54.12 o 
  11   3   4        0.00       31.05     19.17 o 
  12   3   4      558.94      513.50     71.15 o 
  13   3   4       12.85       31.90     10.47 o 
  14   3   4      520.02      608.43     63.38 o 
 -14   4   4      150.51      170.19     74.54 o 
 -13   4   4        8.13       24.91     26.18 o 
 -12   4   4        0.01       61.67     31.11 o 
 -11   4   4        4.57      -12.05     18.47 o 
 -10   4   4      673.36      691.67     39.33 o 
  -9   4   4      701.98      734.26     56.10 o 
  -8   4   4        0.45       45.44     13.60 o 
  -7   4   4       50.50       48.67     23.07 o 
  -6   4   4      567.03      560.59     26.05 o 
  -5   4   4     1040.35     1177.82     54.51 o 
  -4   4   4     2494.63     2409.20     49.50 o 
  -3   4   4      161.70      188.92     11.64 o 
  -2   4   4     1747.63     1618.21     38.67 o 
  -1   4   4     1103.48     1250.73     30.83 o 
   0   4   4     1006.30      998.41     28.62 o 
   1   4   4     3638.01     3722.02     73.68 o 
   2   4   4        0.79       -0.73      4.64 o 
   3   4   4     1577.41     1668.47     55.38 o 
   4   4   4      486.77      510.82     35.27 o 
   5   4   4      214.38      219.72     20.69 o 
   6   4   4      142.44      124.84     13.68 o 
   7   4   4      123.27      120.73     18.98 o 
   8   4   4       31.70       23.21     12.55 o 
   9   4   4       44.17       29.11     18.66 o 
  10   4   4      184.28      167.78     31.72 o 
  11   4   4      336.50      305.17     48.73 o 
  12   4   4       37.23      183.73     38.65 o 
  13   4   4      118.31      137.14     27.03 o 
  14   4   4       74.38       92.07     25.27 o 
 -14   5   4      118.37      135.27     46.31 o 
 -13   5   4      143.50      224.74     53.51 o 
 -12   5   4      319.43      307.06     57.77 o 
 -11   5   4       21.91       41.64     27.49 o 
 -10   5   4       11.80       27.54     14.30 o 
  -9   5   4      336.52      322.14     33.36 o 
  -8   5   4     1041.89     1127.45     50.84 o 
  -7   5   4      162.26      156.13     15.13 o 
  -6   5   4     1066.84      875.40     44.03 o 
  -5   5   4      250.84      241.42     35.97 o 
  -4   5   4      735.96      839.82     33.45 o 
  -3   5   4     2373.28     2393.19     39.64 o 
  -2   5   4     3209.72     3108.41    123.56 o 
  -1   5   4      643.18      588.47     35.18 o 
   0   5   4     8483.23     7996.26    109.56 o 
   1   5   4     3747.29     3688.63     80.83 o 
   2   5   4     1171.63     1219.27     42.01 o 
   3   5   4     2220.95     2251.66     58.95 o 
   4   5   4      735.23      703.76     40.80 o 
   5   5   4     2822.70     2936.03     75.77 o 
   6   5   4       47.40       55.36      9.25 o 
   7   5   4      127.57      114.09     20.34 o 
   8   5   4        6.42        0.68      8.03 o 
   9   5   4        9.10       12.04     12.11 o 
  10   5   4       70.30       60.41     21.30 o 
  11   5   4      286.24      244.14     66.84 o 
  12   5   4        7.99       -9.41     23.41 o 
  13   5   4       20.57       34.18     15.85 o 
  14   5   4       55.86        3.01     27.80 o 
 -14   6   4      116.71      149.05     46.78 o 
 -13   6   4      186.66      287.80     61.83 o 
 -12   6   4        4.10        1.20     18.06 o 
 -11   6   4      456.60      372.17     60.22 o 
 -10   6   4      137.63      179.73     29.74 o 
  -9   6   4      159.48      134.35     11.49 o 
  -8   6   4        2.81        5.13      4.14 o 
  -7   6   4      599.31      537.56     20.80 o 
  -6   6   4      360.33      384.74     21.71 o 
  -5   6   4     1557.90     1520.99    114.29 o 
  -4   6   4     2691.84     2867.79     61.52 o 
  -3   6   4     1154.09     1086.56     56.69 o 
  -2   6   4     3749.57     3752.65     85.63 o 
  -1   6   4     2766.79     2795.70     50.99 o 
   0   6   4     1992.97     1937.69     47.83 o 
   1   6   4      370.01      349.59     23.98 o 
   2   6   4        6.34        2.35      5.00 o 
   3   6   4      618.78      637.55     36.99 o 
   4   6   4       40.07       45.82     12.44 o 
   5   6   4     2210.78     2322.68     68.24 o 
   6   6   4      525.58      549.43     31.55 o 
   7   6   4        2.49       -6.56      9.04 o 
   8   6   4      804.36      793.96     65.85 o 
   9   6   4     1412.17     1310.12    125.13 o 
  10   6   4      155.88      135.19     42.52 o 
  11   6   4      189.73      160.02     48.45 o 
  12   6   4       75.16       82.04     32.54 o 
  13   6   4       32.57       10.29     18.56 o 
  14   6   4        6.48       16.33     16.51 o 
 -14   7   4       81.30       99.77     36.63 o 
 -13   7   4       76.25      107.21     39.14 o 
 -12   7   4       47.00      114.24     52.15 o 
 -11   7   4       38.34        4.35     28.04 o 
 -10   7   4      931.65      728.77    116.62 o 
  -9   7   4      550.51      460.21     26.97 o 
  -8   7   4      186.29      197.46     26.16 o 
  -7   7   4       91.17       94.31     11.51 o 
  -6   7   4        8.95        7.94      4.29 o 
  -5   7   4      945.03     1024.17     38.68 o 
  -4   7   4      135.80      138.38     39.16 o 
  -3   7   4       39.86       23.13      4.91 o 
  -2   7   4     1938.76     2139.16     43.45 o 
  -1   7   4     7716.06     7553.27    107.04 o 
   0   7   4        4.26       24.20      8.19 o 
   1   7   4     1798.20     1938.00     80.82 o 
   2   7   4     1165.40     1155.44     48.75 o 
   3   7   4     1612.18     1630.07     75.31 o 
   4   7   4     1346.38     1250.97     53.49 o 
   5   7   4      310.23      302.99     28.97 o 
   6   7   4        0.07       -0.60      9.24 o 
   7   7   4        0.48        1.83     11.55 o 
   8   7   4      645.50      487.31     74.42 o 
   9   7   4       33.64       31.85     21.16 o 
  10   7   4      102.61      114.55     37.73 o 
  11   7   4      473.25      523.18     85.54 o 
  12   7   4      115.43       84.58     23.91 o 
  13   7   4      241.90      299.16     43.63 o 
  14   7   4       13.79      -16.91     16.91 o 
 -14   8   4       57.09       85.71     36.19 o 
 -13   8   4      190.20      174.36     50.29 o 
 -12   8   4       71.77      234.60     53.32 o 
 -11   8   4        1.82       -7.79      7.79 o 
 -10   8   4       16.04       27.99     10.04 o 
  -9   8   4       13.52        8.74      5.65 o 
  -8   8   4      341.37      312.49     16.92 o 
  -7   8   4       51.85       41.84      6.45 o 
  -6   8   4      604.91      700.74     31.56 o 
  -5   8   4      514.31      598.55     28.98 o 
  -4   8   4        9.38       16.86      5.97 o 
  -3   8   4     1355.44     1323.03     32.28 o 
  -2   8   4     2825.64     2955.72    104.11 o 
  -1   8   4      516.71      599.79     72.44 o 
   0   8   4      573.11      674.55     83.47 o 
   1   8   4     1982.08     2322.34     71.03 o 
   2   8   4       95.86       94.12     14.02 o 
   3   8   4      565.06      621.77     37.29 o 
   4   8   4      398.57      454.25     33.04 o 
   5   8   4      538.74      512.39     38.22 o 
   6   8   4      514.67      495.69     47.59 o 
   7   8   4      258.45      244.40     34.21 o 
   8   8   4     2096.55     1991.44    152.42 o 
   9   8   4     1027.84      957.93    109.44 o 
  10   8   4        0.11       16.50     22.89 o 
  11   8   4      726.45      675.57     99.15 o 
  12   8   4      100.71      118.83     33.87 o 
  13   8   4      166.01      166.03     32.70 o 
 -13   9   4      156.97      181.94     49.48 o 
 -12   9   4       26.49       40.30     28.44 o 
 -11   9   4      199.91      187.21     22.38 o 
 -10   9   4      389.23      385.96     33.01 o 
  -9   9   4      456.47      503.52     27.50 o 
  -8   9   4       72.77       92.46     11.58 o 
  -7   9   4      496.95      504.26     22.83 o 
  -6   9   4      122.47      129.94     13.56 o 
  -5   9   4     2080.23     2105.18     45.77 o 
  -4   9   4      377.42      337.40     29.86 o 
  -3   9   4       44.16       54.52     11.30 o 
  -2   9   4     1301.80     1314.04     70.26 o 
  -1   9   4      645.86      680.11     30.12 o 
   0   9   4     8907.64     9527.16    185.30 o 
   1   9   4      123.41      220.69     23.59 o 
   2   9   4      296.39      289.45     26.58 o 
   3   9   4     1262.56     1192.83     52.91 o 
   4   9   4       44.31       68.20     13.05 o 
   5   9   4        5.40       11.11      7.81 o 
   6   9   4     2299.77     2185.84     99.92 o 
   7   9   4     1487.62     1546.78     87.37 o 
   8   9   4     3860.93     4184.52    222.11 o 
   9   9   4      970.11      862.26    105.73 o 
  10   9   4      320.31      325.90     68.63 o 
  11   9   4      319.36      370.22     74.28 o 
  12   9   4      738.38      842.96     86.09 o 
  13   9   4      298.49      287.30     43.17 o 
 -13  10   4        9.40        4.97     19.90 o 
 -12  10   4        0.50      -16.04     34.96 o 
 -11  10   4      298.45      300.53     29.10 o 
 -10  10   4       44.17       39.75      8.00 o 
  -9  10   4      110.29       93.95     10.36 o 
  -8  10   4      170.90      153.57     13.18 o 
  -7  10   4       15.61       32.04     14.90 o 
  -6  10   4        4.36       10.98      5.21 o 
  -5  10   4       18.02       17.00      4.46 o 
  -4  10   4     1341.32     1302.11     75.94 o 
  -3  10   4     4072.97     3921.46    117.14 o 
  -2  10   4      227.66      243.49     14.57 o 
  -1  10   4      664.03      734.34     36.34 o 
   0  10   4     2661.66     2961.59     75.92 o 
   1  10   4      846.44      897.29     56.87 o 
   2  10   4        4.59       39.47     10.13 o 
   3  10   4      728.46      759.27     42.68 o 
   4  10   4     1342.83     1373.94     58.21 o 
   5  10   4      586.32      617.77     65.96 o 
   6  10   4       19.23       48.42     16.55 o 
   7  10   4      166.85      180.42     30.52 o 
   8  10   4      186.87      230.64     53.41 o 
   9  10   4      793.58      809.13    103.95 o 
  10  10   4     1814.03     1886.53    162.65 o 
  11  10   4        0.62        6.20     11.02 o 
  12  10   4       44.59       18.86     16.29 o 
  13  10   4       40.61       38.45     16.90 o 
 -13  11   4        7.91        0.68     14.65 o 
 -12  11   4        2.11       -7.04     34.20 o 
 -11  11   4      285.68      292.45     35.68 o 
 -10  11   4       11.88       21.83      9.24 o 
  -9  11   4       57.31       70.34     10.85 o 
  -8  11   4      114.53      106.19     11.94 o 
  -7  11   4       58.76       60.86     10.88 o 
  -6  11   4      908.84      815.87     30.52 o 
  -5  11   4     1192.97     1248.28     49.56 o 
  -4  11   4      512.54      482.04     36.39 o 
  -3  11   4     2611.34     2676.70     71.23 o 
  -2  11   4     1130.43     1045.17     29.66 o 
  -1  11   4     2666.20     2758.54    178.81 o 
   0  11   4      383.11      410.53     28.86 o 
   1  11   4     5567.82     5886.86    148.74 o 
   2  11   4     1173.07     1230.28     55.97 o 
   3  11   4       51.71       68.79     14.52 o 
   4  11   4       81.91       71.74     12.11 o 
   5  11   4     1030.42     1092.38     70.33 o 
   6  11   4      377.99      369.87     43.46 o 
   7  11   4     5310.94     5546.99    168.99 o 
   8  11   4        2.61       -8.53     18.91 o 
   9  11   4      771.31      789.94    103.88 o 
  10  11   4      253.59      330.39     70.15 o 
  11  11   4        4.66       -2.72     16.33 o 
  12  11   4       24.01       22.49     41.60 o 
  13  11   4      200.21      173.21     34.95 o 
 -13  12   4      106.61       80.29     29.28 o 
 -12  12   4       60.99       80.68     31.61 o 
 -11  12   4       79.06       74.84     18.14 o 
 -10  12   4      149.27      145.13     19.43 o 
  -9  12   4        2.97       -2.76      6.85 o 
  -8  12   4      315.48      327.44     21.28 o 
  -7  12   4      493.92      431.27     23.81 o 
  -6  12   4      139.20      140.56     20.21 o 
  -5  12   4        8.51        6.32      5.82 o 
  -4  12   4       33.47       22.71      7.59 o 
  -3  12   4      133.44       66.35     40.36 o 
  -2  12   4        0.00       -2.96      3.50 o 
  -1  12   4      569.54      631.47     50.08 o 
   0  12   4      340.66      408.10     69.23 o 
   1  12   4      139.86      142.52     23.78 o 
   2  12   4      145.02      140.76     24.15 o 
   3  12   4      156.77      162.99     20.13 o 
   4  12   4      633.74      654.31     42.20 o 
   5  12   4      929.60     1051.45     70.84 o 
   6  12   4      791.70      793.60    108.60 o 
   7  12   4     1091.32     1161.29     78.96 o 
   8  12   4        3.54       80.74     35.97 o 
   9  12   4      142.60      213.66     54.93 o 
  10  12   4      123.23       99.21     37.78 o 
  11  12   4       64.72       69.95     23.13 o 
  12  12   4       26.05       39.09     13.87 o 
  13  12   4      179.98      195.45     35.89 o 
 -13  13   4      281.00      341.87     64.86 o 
 -12  13   4       10.86       17.66     18.84 o 
 -11  13   4       76.77       54.33     17.70 o 
 -10  13   4       77.62       66.93     16.33 o 
  -9  13   4      104.81      110.47     12.61 o 
  -8  13   4        0.46        3.37      3.53 o 
  -7  13   4      417.88      492.20     50.46 o 
  -6  13   4      549.46      574.58     66.82 o 
  -5  13   4     1376.04     1322.15     48.92 o 
  -4  13   4      484.17      462.00     31.10 o 
  -3  13   4       21.75       15.52     14.83 o 
  -2  13   4     1380.20     1231.75     44.39 o 
  -1  13   4      233.88      229.18     22.10 o 
   0  13   4       61.18       36.79     24.55 o 
   1  13   4      327.47      355.75     38.20 o 
   2  13   4        1.15       11.84      9.65 o 
   3  13   4       60.36       66.73     14.84 o 
   4  13   4      301.63      302.79     28.99 o 
   5  13   4     1488.29     1430.42     64.13 o 
   6  13   4       44.25       58.63     17.55 o 
   7  13   4      689.19      739.35     63.64 o 
   8  13   4      902.92     1023.32    118.32 o 
   9  13   4       16.32      -14.91     27.55 o 
  10  13   4       16.40       34.11     18.49 o 
  11  13   4       28.79       21.09     39.41 o 
  12  13   4       29.39       26.19     15.33 o 
  13  13   4       32.80       35.44     35.07 o 
 -13  14   4       78.29       97.15     33.74 o 
 -12  14   4      201.45      228.62     50.26 o 
 -11  14   4       12.68       18.24     10.25 o 
 -10  14   4       37.24       19.34     27.53 o 
  -9  14   4       30.54       20.22     15.44 o 
  -8  14   4      476.66      491.20     38.36 o 
  -7  14   4        3.62       10.84     17.46 o 
  -6  14   4       76.97       81.37     20.71 o 
  -5  14   4        7.10        5.30      4.94 o 
  -4  14   4      207.26      168.41     19.02 o 
  -3  14   4       93.52       50.88     28.72 o 
  -2  14   4      203.04      183.91     12.72 o 
  -1  14   4      198.26      199.71     17.06 o 
   0  14   4      968.06      998.29     67.88 o 
   1  14   4     2794.15     2730.33     92.00 o 
   2  14   4       14.37       14.32     12.92 o 
   3  14   4       72.76       98.31     21.20 o 
   4  14   4       32.98       25.74     10.60 o 
   5  14   4      325.39      293.74     29.10 o 
   6  14   4      188.85      190.74     30.87 o 
   7  14   4      233.63      243.74     37.71 o 
   8  14   4      735.90      755.45    105.01 o 
   9  14   4       94.61       98.98     40.46 o 
  10  14   4      184.40      266.33     46.79 o 
  11  14   4      189.59      234.39     55.05 o 
  12  14   4       16.87       -6.56     11.55 o 
 -12  15   4      115.35       62.42     53.15 o 
 -11  15   4       42.06      136.13     61.00 o 
 -10  15   4       22.72        5.72     20.31 o 
  -9  15   4       68.49       88.86     24.49 o 
  -8  15   4        6.21        0.49      9.92 o 
  -7  15   4       10.72       21.19     18.17 o 
  -6  15   4       86.54       93.84     24.30 o 
  -5  15   4      498.02      501.06     37.53 o 
  -4  15   4       10.21       13.53     11.34 o 
  -3  15   4       46.18       18.82     11.15 o 
  -2  15   4       34.47       27.29      8.70 o 
  -1  15   4     1359.37     1354.50     44.79 o 
   0  15   4      247.85      256.39     36.01 o 
   1  15   4      101.42      111.04     23.53 o 
   2  15   4      461.84      375.06     40.27 o 
   3  15   4      264.19      255.40     32.54 o 
   4  15   4        4.75       -3.21     10.49 o 
   5  15   4      603.65      658.59     44.71 o 
   6  15   4      686.34      634.67     59.87 o 
   7  15   4      205.83      203.63     53.56 o 
   8  15   4      491.45      616.10     95.81 o 
   9  15   4      256.63      317.02     49.61 o 
  10  15   4       18.01       14.25     17.53 o 
  11  15   4       21.64      -15.08     15.08 o 
  12  15   4       14.83      -10.59     10.59 o 
 -12  16   4        9.32       21.25     35.05 o 
 -11  16   4      406.79      525.36    108.32 o 
 -10  16   4      228.77      254.28     44.21 o 
  -9  16   4      482.12      551.33     71.46 o 
  -8  16   4       79.71       99.71     23.85 o 
  -7  16   4      599.07      577.28     59.91 o 
  -6  16   4       14.78       32.27     16.11 o 
  -5  16   4     1730.69     1699.35     81.50 o 
  -4  16   4      476.80      516.93     33.25 o 
  -3  16   4      380.65      369.63     29.93 o 
  -2  16   4      618.14      572.99     38.08 o 
  -1  16   4     1042.70     1054.16     40.41 o 
   0  16   4      616.10      516.02     53.06 o 
   1  16   4     2154.06     2324.50    195.76 o 
   2  16   4       59.56       70.25     16.60 o 
   3  16   4      234.08      192.04     56.02 o 
   4  16   4      101.10       70.11     14.88 o 
   5  16   4      103.67      102.45     18.72 o 
   6  16   4      189.37      170.22     32.56 o 
   7  16   4      213.82      161.31     46.35 o 
   8  16   4       71.37       54.94     27.96 o 
   9  16   4       52.99       48.74     20.26 o 
  10  16   4       48.65       46.64     21.92 o 
  11  16   4      156.77      170.02     30.73 o 
  12  16   4        7.07        4.14     15.15 o 
 -12  17   4       17.12       47.97     39.64 o 
 -11  17   4      200.82      251.95     73.61 o 
 -10  17   4       46.47       22.80     16.36 o 
  -9  17   4       54.82       74.40     22.17 o 
  -8  17   4      262.17      315.32     45.42 o 
  -7  17   4     1043.33      987.74     80.77 o 
  -6  17   4        6.93       13.71     16.67 o 
  -5  17   4      704.76      807.94     57.77 o 
  -4  17   4      191.45      194.05     28.58 o 
  -3  17   4        3.02        4.58      5.07 o 
  -2  17   4      147.02      108.81      7.86 o 
  -1  17   4      261.98      286.24     24.02 o 
   0  17   4      212.77      195.01     24.87 o 
   1  17   4       15.69       18.03     12.36 o 
   2  17   4      390.99      362.25     40.49 o 
   3  17   4      122.50      144.11     26.26 o 
   4  17   4      124.49      135.11     21.46 o 
   5  17   4       17.07       27.07     10.37 o 
   6  17   4       29.27       19.65     28.38 o 
   7  17   4      230.52      225.50     62.33 o 
   8  17   4       19.72       22.75     13.27 o 
   9  17   4      388.45      510.39     63.86 o 
  10  17   4       70.38      104.37     32.54 o 
  11  17   4        0.53        7.36      8.95 o 
  12  17   4       49.29      103.22     24.29 o 
 -11  18   4       26.13       38.98     29.99 o 
 -10  18   4        0.88      -14.13     14.13 o 
  -9  18   4        2.16      -13.55     14.51 o 
  -8  18   4      438.00      415.10     54.36 o 
  -7  18   4       68.33      124.74     30.90 o 
  -6  18   4     1067.58     1113.84     86.26 o 
  -5  18   4      777.99      773.58     65.55 o 
  -4  18   4      749.55      803.37     58.52 o 
  -3  18   4      802.16      803.68     63.21 o 
  -2  18   4      612.62      454.03     38.56 o 
  -1  18   4      471.36      444.10     20.94 o 
   0  18   4      538.04      537.78     41.94 o 
   1  18   4      173.48      213.45     40.05 o 
   2  18   4      327.57      268.52     37.34 o 
   3  18   4       15.56       13.93     10.07 o 
   4  18   4       32.72        5.38      8.63 o 
   5  18   4       89.02       66.86     14.59 o 
   6  18   4      783.60      764.97     68.51 o 
   7  18   4        2.20        1.13     13.44 o 
   8  18   4        0.00       -0.98     13.68 o 
   9  18   4        0.37        4.69     20.41 o 
  10  18   4       49.01       79.83     41.85 o 
  11  18   4       26.43       31.33     13.28 o 
 -11  19   4       22.13        4.13     24.28 o 
 -10  19   4       21.26       11.74     18.85 o 
  -9  19   4      100.29      125.87     30.34 o 
  -8  19   4      169.59      190.68     37.84 o 
  -7  19   4      935.59      955.92     89.68 o 
  -6  19   4      994.55      943.96    100.46 o 
  -5  19   4      333.14      417.23     43.29 o 
  -4  19   4     2446.74     2385.36    104.39 o 
  -3  19   4     1215.12     1170.46     90.27 o 
  -2  19   4      448.44      354.63     44.01 o 
  -1  19   4      531.28      430.44     21.32 o 
   0  19   4      592.45      516.90     41.14 o 
   1  19   4      562.87      606.77     63.30 o 
   2  19   4       34.45       49.31     19.33 o 
   3  19   4      650.25      619.29     54.10 o 
   4  19   4     1686.73     1309.26     76.99 o 
   5  19   4       97.58       71.65     16.05 o 
   6  19   4      119.43       87.10     26.08 o 
   7  19   4       61.94       48.87     21.61 o 
   8  19   4        6.15        7.71     12.85 o 
   9  19   4        2.75       21.12     32.76 o 
  10  19   4       93.93      152.48     28.25 o 
  11  19   4       64.93       45.41     16.44 o 
 -11  20   4      106.33       42.91     35.48 o 
 -10  20   4      151.24      152.82     43.81 o 
  -9  20   4      394.63      438.89     59.64 o 
  -8  20   4      214.26      261.60     45.24 o 
  -7  20   4      645.21      760.97     76.36 o 
  -6  20   4      130.77       87.79     25.87 o 
  -5  20   4      347.18      346.32     41.29 o 
  -4  20   4      747.95      757.77     60.27 o 
  -3  20   4     6155.06     5861.06    207.14 o 
  -2  20   4      575.44      453.75     58.58 o 
  -1  20   4      451.21      431.34     38.62 o 
   0  20   4      947.13      887.70     54.08 o 
   1  20   4      241.12      268.05     30.55 o 
   2  20   4       88.85      103.37     26.83 o 
   3  20   4       10.85       -3.75     11.91 o 
   4  20   4      142.60      103.67     34.24 o 
   5  20   4     2686.91     2442.62     89.45 o 
   6  20   4      289.53      339.16     88.77 o 
   7  20   4      126.70      127.47     30.36 o 
   8  20   4        6.03       10.55     12.32 o 
   9  20   4       88.12      105.04     31.25 o 
  10  20   4       76.16      113.39     35.38 o 
  11  20   4        0.35       10.56     41.68 o 
 -10  21   4       98.51      117.40     39.95 o 
  -9  21   4      177.62      149.39     39.83 o 
  -8  21   4       74.28       66.30     22.60 o 
  -7  21   4       95.64       61.68     38.18 o 
  -6  21   4       23.29       22.90     27.46 o 
  -5  21   4     1880.04     1864.21     97.85 o 
  -4  21   4      605.29      603.37     55.34 o 
  -3  21   4      752.35      817.02     79.56 o 
  -2  21   4      162.72       91.00     73.14 o 
  -1  21   4     1375.36     1263.36     66.45 o 
   0  21   4      414.00      441.09     38.18 o 
   1  21   4       27.50       32.39     10.94 o 
   2  21   4     1824.76     1833.93     98.00 o 
   3  21   4     1576.40     1335.22     68.34 o 
   4  21   4     1510.00     1354.80    127.08 o 
   5  21   4      253.13      159.94     23.83 o 
   6  21   4       42.78       39.48     16.35 o 
   7  21   4       52.08       44.61     32.48 o 
   8  21   4        9.24       -3.67     15.25 o 
   9  21   4       53.20       82.40     28.28 o 
  10  21   4       42.98       90.02     45.64 o 
 -10  22   4       62.91      151.72     70.86 o 
  -9  22   4      262.97      356.22     96.57 o 
  -8  22   4        3.46       25.70     27.57 o 
  -7  22   4      220.27      236.30     44.15 o 
  -6  22   4       50.19       55.28     19.44 o 
  -5  22   4      264.89      249.42     34.90 o 
  -4  22   4      853.70      835.80     66.37 o 
  -3  22   4      240.39      237.12     43.18 o 
  -2  22   4      350.08      336.55     51.42 o 
  -1  22   4      999.55     1001.73     45.20 o 
   0  22   4       26.21       34.31     10.25 o 
   1  22   4       12.54        4.40      7.42 o 
   2  22   4      281.79      265.86     39.76 o 
   3  22   4       52.28       61.00     23.16 o 
   4  22   4      320.50      323.96     35.51 o 
   5  22   4       38.37       26.29     12.09 o 
   6  22   4       86.25       62.85     25.89 o 
   7  22   4       31.89        9.75     12.63 o 
   8  22   4      194.34      211.80     40.30 o 
   9  22   4      204.04      264.43     48.95 o 
  10  22   4      125.17      153.10     39.86 o 
 -10  23   4       53.80       75.01     46.38 o 
  -9  23   4       10.13      -15.65     20.26 o 
  -8  23   4        8.94       37.90     23.25 o 
  -7  23   4      287.73      357.92     54.52 o 
  -6  23   4        1.50       -5.00     18.48 o 
  -5  23   4      589.01      535.15     55.47 o 
  -4  23   4       14.84       26.50     20.11 o 
  -3  23   4      182.13      240.52     44.37 o 
  -2  23   4        3.70       21.59     35.32 o 
  -1  23   4       83.52       67.98     18.01 o 
   0  23   4      253.92      344.76     51.58 o 
   1  23   4      659.19      615.86     65.34 o 
   2  23   4       10.44        5.18      4.24 o 
   3  23   4       55.59       99.27     30.91 o 
   4  23   4       70.16       30.26     12.60 o 
   5  23   4       88.30       64.59     16.11 o 
   6  23   4        0.93       -2.64     16.40 o 
   7  23   4        0.00       -4.94     18.80 o 
   8  23   4       28.87       33.11     18.36 o 
   9  23   4      392.94      511.51     67.22 o 
  -9  24   4       11.36        4.67     30.94 o 
  -8  24   4      198.69      189.84     41.74 o 
  -7  24   4       96.97      106.16     31.25 o 
  -6  24   4      124.89      111.43     35.09 o 
  -5  24   4      103.62      133.57     50.05 o 
  -4  24   4      243.62      253.40     48.14 o 
  -3  24   4      911.48      990.21     91.71 o 
  -2  24   4      304.84      359.50     54.01 o 
  -1  24   4       45.65       32.80      9.99 o 
   0  24   4      148.04      163.61     56.24 o 
   1  24   4      157.65      179.30     36.30 o 
   2  24   4       99.25       59.00     21.62 o 
   3  24   4       11.19       14.45     10.15 o 
   4  24   4      158.93      159.55     33.64 o 
   5  24   4      175.00      157.40     31.24 o 
   6  24   4        3.70      -13.36     18.92 o 
   7  24   4        0.13       54.20     33.61 o 
   8  24   4        2.70       82.29     41.17 o 
   9  24   4       55.08       53.36     41.33 o 
  -8  25   4        3.91      -21.76     21.76 o 
  -7  25   4       34.13       47.40     27.53 o 
  -6  25   4       28.83       35.33     20.61 o 
  -5  25   4      123.60      109.77     29.68 o 
  -4  25   4      520.38      600.66     75.82 o 
  -3  25   4        2.24      -19.93     19.93 o 
  -2  25   4      277.54      316.11     54.06 o 
  -1  25   4       16.92       25.83     26.25 o 
   0  25   4      175.71      155.10     24.66 o 
   1  25   4       50.23       95.76     61.61 o 
   2  25   4        0.06        6.87     14.52 o 
   3  25   4      241.49      284.88     43.81 o 
   4  25   4       11.96       10.28     24.87 o 
   5  25   4        0.81       19.89     11.14 o 
   6  25   4       68.79       95.92     30.53 o 
   7  25   4       13.03       10.03     44.61 o 
   8  25   4       72.72      232.53     70.35 o 
  -8  26   4       33.45       46.72     20.91 o 
  -7  26   4       50.45       44.52     24.55 o 
  -6  26   4       85.85      105.60     35.09 o 
  -5  26   4       38.45       30.34     12.47 o 
  -4  26   4       13.21       18.30     37.74 o 
  -3  26   4       10.06        4.97     13.98 o 
  -2  26   4      101.98       73.89     23.69 o 
  -1  26   4       54.32       66.52     25.38 o 
   0  26   4      181.85      154.28     43.09 o 
   1  26   4       52.69       68.01     24.83 o 
   2  26   4       10.82        3.04     18.49 o 
   3  26   4        0.98       -5.81     10.07 o 
   4  26   4        0.01       -0.97     26.60 o 
   5  26   4       13.02      -31.81     31.81 o 
   6  26   4        4.25       16.65     16.36 o 
   7  26   4       33.83       65.05     86.89 o 
   8  26   4      419.05      602.58     86.02 o 
  -7  27   4       97.76       33.39     85.80 o 
  -6  27   4      474.92      582.38    112.51 o 
  -5  27   4       23.91       45.00     25.82 o 
  -4  27   4       79.70       83.99     27.63 o 
  -3  27   4        3.93       -1.00     15.38 o 
  -2  27   4      290.37      303.48     53.77 o 
  -1  27   4      108.72       98.50     30.96 o 
   0  27   4      306.54      349.56     75.33 o 
   1  27   4       47.96       79.63     24.88 o 
   2  27   4       53.54       56.09     22.61 o 
   3  27   4        7.78       -5.44     16.37 o 
   4  27   4      156.61      177.42     68.61 o 
   5  27   4        0.05       -9.92     21.77 o 
   6  27   4        1.52      -28.72     74.58 o 
   7  27   4        6.25      -25.78     25.78 o 
  -6  28   4       12.70        1.93     19.56 o 
  -5  28   4        5.19        2.30     24.32 o 
  -4  28   4       28.76       30.82     25.00 o 
  -3  28   4      269.00      306.04     54.58 o 
  -2  28   4       93.99      124.19     34.46 o 
  -1  28   4      158.93      143.40     59.50 o 
   0  28   4      210.96      286.32     49.55 o 
   1  28   4       36.89       56.93     30.72 o 
   2  28   4       18.41       28.75     21.40 o 
   3  28   4       15.23      -33.05     33.05 o 
   4  28   4       25.78       24.12     23.44 o 
   5  28   4        1.24       33.15     47.04 o 
   6  28   4       35.15       65.26     37.68 o 
  -5  29   4       19.02       94.52     52.28 o 
  -4  29   4       57.22       69.54     30.08 o 
  -3  29   4        0.38      -46.62     61.95 o 
  -2  29   4      163.04      259.53     50.33 o 
  -1  29   4      285.10      330.48     55.13 o 
   0  29   4       22.01       34.59     18.16 o 
   1  29   4       15.96       51.76     26.26 o 
   2  29   4        3.10      -58.29     58.29 o 
   3  29   4       14.90       -9.53     24.46 o 
   4  29   4        3.80        8.93     21.57 o 
   5  29   4      162.65       98.06     54.85 o 
  -4  30   4        2.51       12.35     24.99 o 
  -3  30   4      266.34      294.80     58.61 o 
  -2  30   4       96.02      136.92     35.40 o 
  -1  30   4      109.45      178.99     41.71 o 
   0  30   4       21.32       37.81     21.46 o 
   1  30   4      721.90      979.06    158.32 o 
   2  30   4      194.48      211.92     80.93 o 
   3  30   4       28.29       31.10     36.91 o 
   4  30   4        3.42        4.81     37.88 o 
  -2  31   4      195.45      176.30     42.52 o 
  -1  31   4       56.31       53.20     29.41 o 
   0  31   4      278.60      429.69    107.52 o 
   1  31   4        6.62        7.15     21.61 o 
   2  31   4        1.92       49.66     45.95 o 
 -13   0   5       50.26       43.41     43.05 o 
 -11   0   5       42.98       51.14     27.97 o 
  -9   0   5       12.89       -2.61     18.00 o 
  -7   0   5       31.33       14.30     20.98 o 
  -5   0   5       93.88      149.56     39.04 o 
  -3   0   5     1585.39     1753.64     47.53 o 
  -1   0   5     4628.00     4443.76     71.41 o 
   1   0   5     3787.56     3668.64     80.40 o 
   3   0   5     1798.97     1844.85    111.55 o 
   5   0   5       73.57       89.51     29.84 o 
   7   0   5      105.43      130.88     34.42 o 
   9   0   5        2.13      -18.72     23.65 o 
  11   0   5     1092.19     1125.85    127.53 o 
  13   0   5       90.80      107.98     38.01 o 
 -14   1   5       89.36       26.53     11.86 o 
 -13   1   5      160.41      202.25     32.76 o 
 -12   1   5        0.01      -14.81     14.81 o 
 -11   1   5       81.17       51.09     19.17 o 
 -10   1   5        8.36      -12.74     12.74 o 
  -9   1   5       28.06       24.87     15.32 o 
  -8   1   5       12.29       18.02      9.60 o 
  -7   1   5     1476.29     1550.25     88.41 o 
  -6   1   5     1692.85     1630.73     72.13 o 
  -5   1   5       19.51       39.25     17.28 o 
  -4   1   5      769.85      683.03     28.20 o 
  -3   1   5       70.85       76.58     13.66 o 
  -2   1   5        3.92       13.87      5.02 o 
  -1   1   5       33.11       44.45      5.87 o 
   0   1   5      512.16      483.37     18.28 o 
   1   1   5     8277.45     8889.19     89.18 o 
   2   1   5      112.12      141.97     14.73 o 
   3   1   5     7366.17     7812.42    163.57 o 
   4   1   5      334.86      382.84     38.08 o 
   5   1   5      152.28      164.31     27.84 o 
   6   1   5       36.25       22.93     10.87 o 
   7   1   5      222.59      274.70     37.42 o 
   8   1   5       11.97        9.07     10.33 o 
   9   1   5      251.29      238.96     37.71 o 
  10   1   5      171.74      200.62     36.09 o 
  11   1   5        1.17      -20.78     20.78 o 
  12   1   5       37.88       29.20     28.26 o 
  13   1   5      118.86      115.40     32.34 o 
  14   1   5       47.86       19.04     11.30 o 
 -14   2   5        7.30      -25.57     25.57 o 
 -13   2   5      119.46      138.37     33.51 o 
 -12   2   5        4.68       10.45     13.97 o 
 -11   2   5       50.99       53.45     19.00 o 
 -10   2   5       43.52       41.92     14.28 o 
  -9   2   5       16.78       19.37     13.30 o 
  -8   2   5      133.85      120.56     20.32 o 
  -7   2   5        4.26       40.49     13.75 o 
  -6   2   5     3543.16     3532.34    105.38 o 
  -5   2   5    13728.83    13616.69    194.53 o 
  -4   2   5     5072.69     5037.45     63.49 o 
  -3   2   5      890.85      891.65     23.53 o 
  -2   2   5     7461.29     7670.04     68.51 o 
  -1   2   5      617.89      625.42     23.81 o 
   0   2   5     1272.56     1187.76     28.92 o 
   1   2   5      658.75      713.40     23.49 o 
   2   2   5       19.63       28.27      8.45 o 
   3   2   5     4544.37     5133.27    106.10 o 
   4   2   5     1268.22     1234.72     69.21 o 
   5   2   5      573.73      601.63     40.86 o 
   6   2   5      927.62     1004.92     55.08 o 
   7   2   5        6.97       14.77      9.15 o 
   8   2   5      222.41      301.40     56.88 o 
   9   2   5      138.44       94.62     23.82 o 
  10   2   5       74.29       42.00     22.25 o 
  11   2   5       12.84        5.71     13.44 o 
  12   2   5      322.12      343.96     50.60 o 
  13   2   5        0.18        3.70     14.01 o 
  14   2   5       40.93       46.52     19.32 o 
 -14   3   5       28.06       -5.93     12.87 o 
 -13   3   5      130.86      114.83     28.60 o 
 -12   3   5      226.79      202.87     36.03 o 
 -11   3   5       53.54       62.19     22.61 o 
 -10   3   5      459.88      501.98     51.69 o 
  -9   3   5      395.42      357.58     35.91 o 
  -8   3   5     2054.85     2104.60     99.50 o 
  -7   3   5       79.10       80.54     20.07 o 
  -6   3   5        3.74       39.10     13.80 o 
  -5   3   5       88.60      164.93     16.33 o 
  -4   3   5     1458.95     1698.12     89.50 o 
  -3   3   5     1521.80     1490.36     31.31 o 
  -2   3   5      524.03      522.19     20.35 o 
  -1   3   5     2843.85     2634.05     49.95 o 
   0   3   5      265.09      272.05     14.05 o 
   1   3   5      703.50      683.57     23.20 o 
   2   3   5      402.41      488.31     27.26 o 
   3   3   5        1.67        0.25      6.37 o 
   4   3   5     1057.08     1198.57     68.22 o 
   5   3   5      273.51      264.42     27.04 o 
   6   3   5      423.24      367.08     33.64 o 
   7   3   5      532.95      542.50     53.61 o 
   8   3   5      152.82      125.72     25.98 o 
   9   3   5      556.24      520.83     56.02 o 
  10   3   5       55.21       29.55     10.06 o 
  11   3   5        1.18       10.40     14.20 o 
  12   3   5       50.36       32.29     15.47 o 
  13   3   5        0.08       -2.76     12.96 o 
  14   3   5       38.24       35.34     18.10 o 
 -14   4   5       55.53       14.09     36.79 o 
 -13   4   5      438.59      369.42     59.62 o 
 -12   4   5       80.83       24.55     13.28 o 
 -11   4   5      431.71      477.14     52.96 o 
 -10   4   5      405.42      426.71     46.98 o 
  -9   4   5       46.80       42.62     14.57 o 
  -8   4   5     3311.65     3630.11    149.32 o 
  -7   4   5      208.92      241.17     17.28 o 
  -6   4   5      133.99      157.66     24.51 o 
  -5   4   5      647.60      609.00     23.35 o 
  -4   4   5     3464.11     3344.36     73.64 o 
  -3   4   5      287.75      374.19     15.21 o 
  -2   4   5        2.85       12.27      4.23 o 
  -1   4   5     1420.65     1535.32     38.21 o 
   0   4   5     1738.20     1831.93     39.50 o 
   1   4   5      159.65      147.78     12.19 o 
   2   4   5      116.57      124.17     12.30 o 
   3   4   5     3147.46     3127.24     84.90 o 
   4   4   5     2778.06     2760.70     85.04 o 
   5   4   5       53.02       65.16     15.11 o 
   6   4   5      681.99      676.37     45.95 o 
   7   4   5        0.93        4.97     11.15 o 
   8   4   5       10.00       13.30     24.16 o 
   9   4   5       14.32        9.65     30.20 o 
  10   4   5      248.60      208.84     37.50 o 
  11   4   5       78.55       67.46     20.19 o 
  12   4   5        1.82        2.94     11.89 o 
  13   4   5      209.16      196.40     56.62 o 
  14   4   5       25.88       23.63     13.53 o 
 -14   5   5       15.86       25.08     22.00 o 
 -13   5   5      444.91      407.71     52.31 o 
 -12   5   5        4.79       28.40     12.53 o 
 -11   5   5      183.51      186.00     32.25 o 
 -10   5   5     1058.25      964.25    102.68 o 
  -9   5   5       47.37       52.85     16.72 o 
  -8   5   5     2636.69     2841.96    118.59 o 
  -7   5   5     2939.87     2912.32     70.43 o 
  -6   5   5     1446.48     1377.98     63.63 o 
  -5   5   5      594.97      527.87     18.77 o 
  -4   5   5     2374.84     2296.79     39.48 o 
  -3   5   5      971.67      997.07     25.35 o 
  -2   5   5       73.39       73.05      8.19 o 
  -1   5   5        1.25       13.39      3.89 o 
   0   5   5        8.05        6.62      3.77 o 
   1   5   5       11.05       13.56      5.07 o 
   2   5   5      383.96      390.56     27.97 o 
   3   5   5      441.71      410.19     27.21 o 
   4   5   5        0.11        8.50      8.75 o 
   5   5   5     1912.46     2028.10     77.17 o 
   6   5   5        7.69       16.52      9.07 o 
   7   5   5      157.27      128.28     25.49 o 
   8   5   5      192.27      210.28     34.83 o 
   9   5   5      682.77      803.85     71.69 o 
  10   5   5      447.61      494.85     57.23 o 
  11   5   5       52.57       78.09     20.37 o 
  12   5   5      254.56      258.34     63.67 o 
  13   5   5       38.21       61.03     35.28 o 
 -13   6   5       50.78      117.95     52.51 o 
 -12   6   5      219.95      169.61     32.83 o 
 -11   6   5        7.17       60.79     23.44 o 
 -10   6   5      240.61      211.24     18.68 o 
  -9   6   5        7.78        0.83      4.02 o 
  -8   6   5        6.48       13.77      6.54 o 
  -7   6   5       81.87      106.65     26.12 o 
  -6   6   5       96.63      128.13     38.70 o 
  -5   6   5      331.14      315.32     17.46 o 
  -4   6   5      439.69      506.74     19.88 o 
  -3   6   5     1064.19      920.34     26.99 o 
  -2   6   5      812.22      870.12     37.95 o 
  -1   6   5     4526.55     4350.70     72.56 o 
   0   6   5       72.21       54.29      9.18 o 
   1   6   5     2260.96     2434.02     60.58 o 
   2   6   5     1387.88     1330.68     46.95 o 
   3   6   5       70.87       22.09     22.77 o 
   4   6   5       59.86       63.95     11.65 o 
   5   6   5       79.33       62.04     12.63 o 
   6   6   5      584.22      646.16     45.63 o 
   7   6   5      551.73      651.40     67.16 o 
   8   6   5     1395.26     1500.64     94.33 o 
   9   6   5      103.26      118.60     28.95 o 
  10   6   5       32.82       16.15     17.50 o 
  11   6   5       68.65      111.88     39.80 o 
  12   6   5       22.25        8.35     16.87 o 
  13   6   5        0.07        9.21     13.90 o 
 -13   7   5       93.09       52.06     19.18 o 
 -12   7   5       78.79       73.22     24.12 o 
 -11   7   5      452.70      443.48     49.09 o 
 -10   7   5       17.58       12.66      7.17 o 
  -9   7   5      368.78      388.57     26.36 o 
  -8   7   5       92.79       72.68     12.01 o 
  -7   7   5      893.73      902.02     61.92 o 
  -6   7   5       22.45       24.80      5.52 o 
  -5   7   5      223.66      225.57     14.76 o 
  -4   7   5     4409.63     4685.27     62.51 o 
  -3   7   5     4111.32     4219.11     58.68 o 
  -2   7   5        2.76       13.99      4.40 o 
  -1   7   5      234.09      148.15     14.62 o 
   0   7   5      357.49      327.68     22.16 o 
   1   7   5     1712.63     1770.33     52.69 o 
   2   7   5      557.67      516.00     36.23 o 
   3   7   5     2279.70     2245.81     81.57 o 
   4   7   5     3284.88     3046.08     91.01 o 
   5   7   5     2631.63     2772.47    135.76 o 
   6   7   5      643.62      562.50     53.33 o 
   7   7   5     1007.35     1282.76    120.99 o 
   8   7   5      211.38      169.55     46.73 o 
   9   7   5      254.00      235.99     56.22 o 
  10   7   5      177.37      182.37     52.09 o 
  11   7   5      611.90      738.16    107.62 o 
  12   7   5      157.34      125.58     46.38 o 
  13   7   5       87.65       93.51     29.76 o 
 -13   8   5        1.80       23.79     17.37 o 
 -12   8   5      181.22      195.62     51.82 o 
 -11   8   5       57.24       51.72     21.13 o 
 -10   8   5        6.78        4.40      7.21 o 
  -9   8   5      425.48      441.09     31.07 o 
  -8   8   5        0.57        1.78      7.53 o 
  -7   8   5       56.18       47.68     15.52 o 
  -6   8   5      132.28      107.51     16.95 o 
  -5   8   5      189.33      183.57     16.19 o 
  -4   8   5       30.65       43.25      9.17 o 
  -3   8   5      931.27      926.39     31.58 o 
  -2   8   5     1358.34     1457.75     37.05 o 
  -1   8   5      635.76      661.94     34.91 o 
   0   8   5     1393.80     1513.85     48.07 o 
   1   8   5        0.61       -1.96      3.66 o 
   2   8   5        1.21        7.03      5.66 o 
   3   8   5       48.95       64.05     17.54 o 
   4   8   5     1084.29     1062.83     53.60 o 
   5   8   5        1.50       12.45     18.12 o 
   6   8   5       45.58       66.22     28.30 o 
   7   8   5      616.36      772.07     96.06 o 
   8   8   5       30.56       31.33     18.33 o 
   9   8   5      362.12      510.95     82.62 o 
  10   8   5      265.29      412.09     75.03 o 
  11   8   5       97.85       54.42     29.01 o 
  12   8   5       93.81      182.48     52.57 o 
  13   8   5      355.98      308.45     55.45 o 
 -13   9   5        4.82      -11.81     19.10 o 
 -12   9   5      216.44      209.48     39.34 o 
 -11   9   5       51.64       30.07     14.00 o 
 -10   9   5      503.39      535.90     36.29 o 
  -9   9   5       80.01       95.80      8.78 o 
  -8   9   5        9.93        7.81      9.38 o 
  -7   9   5        7.07       -1.51      7.66 o 
  -6   9   5      442.21      443.29     31.74 o 
  -5   9   5        0.21       13.59      5.69 o 
  -4   9   5      215.97      233.85     17.98 o 
  -3   9   5      266.28      309.57     15.90 o 
  -2   9   5      197.63      240.95     49.75 o 
  -1   9   5      617.94      601.31     30.22 o 
   0   9   5     9102.62     8816.20    198.35 o 
   1   9   5      513.53      526.65     47.22 o 
   2   9   5        0.01        1.25      6.67 o 
   3   9   5      818.68      822.61     47.16 o 
   4   9   5     1470.67     1424.81     63.02 o 
   5   9   5     2717.87     3017.30    120.53 o 
   6   9   5      447.04      426.67     68.83 o 
   7   9   5     1749.40     2026.86    156.78 o 
   8   9   5      536.14      603.40     88.32 o 
   9   9   5       80.80      111.44     41.19 o 
  10   9   5      414.26      470.69     84.35 o 
  11   9   5       17.54       16.08     23.86 o 
  12   9   5      514.92      698.36    109.18 o 
  13   9   5      117.17       53.58     25.24 o 
 -13  10   5       39.89       50.87     20.00 o 
 -12  10   5        6.44       24.57     34.38 o 
 -11  10   5       59.74       98.96     38.66 o 
 -10  10   5      395.18      471.26     66.65 o 
  -9  10   5      765.97      746.07     44.08 o 
  -8  10   5       47.18       43.17      9.66 o 
  -7  10   5       97.87      107.90     13.80 o 
  -6  10   5      863.01      825.67     60.61 o 
  -5  10   5      982.35      966.39     35.57 o 
  -4  10   5      322.27      365.33     20.93 o 
  -3  10   5     1177.79     1201.87     38.22 o 
  -2  10   5        3.14       18.19      7.61 o 
  -1  10   5       77.39       73.75     11.81 o 
   0  10   5      712.27      707.98     34.50 o 
   1  10   5     2064.94     2225.57     62.74 o 
   2  10   5     1162.56     1189.21     57.15 o 
   3  10   5      536.61      619.89     46.01 o 
   4  10   5      468.04      435.47     35.19 o 
   5  10   5      879.34      992.82     69.35 o 
   6  10   5        5.27        5.72     14.39 o 
   7  10   5     1835.79     1768.33    148.44 o 
   8  10   5       40.73       97.76     42.52 o 
   9  10   5      206.56      206.60     55.75 o 
  10  10   5        0.83       22.02     11.29 o 
  11  10   5      344.04      397.38     82.44 o 
  12  10   5       11.58       13.27     25.42 o 
  13  10   5        2.41       -7.25     14.16 o 
 -13  11   5       13.73       62.04    130.55 o 
 -12  11   5       34.59       51.98     48.25 o 
 -11  11   5        2.78       11.06     47.63 o 
 -10  11   5      153.53      143.19     24.98 o 
  -9  11   5        1.62       -5.04      7.74 o 
  -8  11   5     1432.34     1475.69     51.34 o 
  -7  11   5      103.97       97.83     66.37 o 
  -6  11   5      135.07      136.37     13.14 o 
  -5  11   5      547.78      590.49     35.91 o 
  -4  11   5       95.23       83.18     16.33 o 
  -3  11   5     1587.33     1650.92     44.13 o 
  -2  11   5      403.30      449.39     28.70 o 
  -1  11   5      840.92      879.12     73.03 o 
   0  11   5      226.17      206.93     30.07 o 
   1  11   5      104.92      135.88     17.68 o 
   2  11   5      153.73      174.11     23.19 o 
   3  11   5      283.34      249.37     26.94 o 
   4  11   5     1772.47     1696.34     70.48 o 
   5  11   5      175.32      159.94     28.15 o 
   6  11   5     2595.78     2619.17    178.35 o 
   7  11   5      145.07      113.69     36.93 o 
   8  11   5      803.05      750.31    101.35 o 
   9  11   5        1.94       -8.89     22.62 o 
  10  11   5        0.03        6.61     26.32 o 
  11  11   5       19.64       -4.74     14.36 o 
  12  11   5       31.69        8.58     18.88 o 
  13  11   5      157.75      126.06     37.09 o 
 -13  12   5       11.38        1.88     21.45 o 
 -12  12   5        5.44      -16.95     19.20 o 
 -11  12   5       34.14       35.93     54.17 o 
 -10  12   5      152.45      174.29     47.97 o 
  -9  12   5      637.89      583.28     36.90 o 
  -8  12   5       85.93       73.16     11.26 o 
  -7  12   5      188.15      162.47     24.37 o 
  -6  12   5       46.53       50.63     16.25 o 
  -5  12   5       74.00       58.17     15.42 o 
  -4  12   5     1037.25     1034.34     56.52 o 
  -3  12   5      385.29      408.95     21.41 o 
  -2  12   5        0.10        2.81      4.19 o 
  -1  12   5      686.12      665.09     49.36 o 
   0  12   5        5.35        3.53      6.35 o 
   1  12   5      350.56      366.45     26.56 o 
   2  12   5     3156.30     3258.54     98.72 o 
   3  12   5     1006.21     1050.78     59.72 o 
   4  12   5       51.26       51.70     14.55 o 
   5  12   5     1732.89     1773.15     75.10 o 
   6  12   5      182.44      166.61     47.62 o 
   7  12   5      534.46      511.80     82.19 o 
   8  12   5      282.57      245.64     57.91 o 
   9  12   5      122.22      177.59     53.08 o 
  10  12   5      463.13      584.71     96.98 o 
  11  12   5        0.36       11.91     14.26 o 
  12  12   5       37.50       57.01     42.87 o 
  13  12   5      185.05      223.03     38.47 o 
 -12  13   5       28.15        3.16     36.37 o 
 -11  13   5       71.06       68.99     33.55 o 
 -10  13   5      214.77      257.64     39.85 o 
  -9  13   5       42.12       41.34     17.32 o 
  -8  13   5        1.24       15.39     27.24 o 
  -7  13   5      286.20      271.16     41.48 o 
  -6  13   5      234.46      308.36     33.22 o 
  -5  13   5       25.15       21.38     10.88 o 
  -4  13   5     1256.56     1145.37     52.89 o 
  -3  13   5        0.25       -0.13      4.99 o 
  -2  13   5        1.19        0.48      4.93 o 
  -1  13   5      186.13      180.48     20.62 o 
   0  13   5        6.27        1.94      6.06 o 
   1  13   5        5.37       15.24     14.94 o 
   2  13   5      953.54     1039.96     62.24 o 
   3  13   5      226.39      227.36     27.40 o 
   4  13   5      267.09      266.32     39.32 o 
   5  13   5      870.90      843.11     52.81 o 
   6  13   5     1419.41     1403.72    134.99 o 
   7  13   5      788.33      855.86    109.06 o 
   8  13   5      665.08      708.72    104.49 o 
   9  13   5     2035.84     2026.39    176.22 o 
  10  13   5       54.93       74.85     36.51 o 
  11  13   5       18.24       48.33     36.19 o 
  12  13   5       44.20       25.28     16.60 o 
 -12  14   5      111.27      178.86     73.27 o 
 -11  14   5      279.78      262.26     74.24 o 
 -10  14   5        5.99        9.90     11.44 o 
  -9  14   5      464.12      500.90    101.72 o 
  -8  14   5      298.99      311.99     74.77 o 
  -7  14   5       68.21       54.07     39.96 o 
  -6  14   5       50.89       63.62     15.69 o 
  -5  14   5       37.38        1.86      9.08 o 
  -4  14   5        0.28        4.20      5.84 o 
  -3  14   5      232.14      244.78     28.08 o 
  -2  14   5        0.47        3.21      3.90 o 
  -1  14   5        8.20        8.94      6.96 o 
   0  14   5      515.09      619.12     35.03 o 
   1  14   5      179.47      183.32     29.76 o 
   2  14   5       52.45       34.87     12.43 o 
   3  14   5       38.53       30.41     10.72 o 
   4  14   5      861.19      848.78     52.88 o 
   5  14   5       59.87       36.15     19.45 o 
   6  14   5      375.09      448.22     79.31 o 
   7  14   5     1411.03     1405.07    140.13 o 
   8  14   5      849.73      970.94    120.63 o 
   9  14   5        2.87       24.34     32.33 o 
  10  14   5       50.24       88.99     41.87 o 
  11  14   5       53.83      127.48     34.95 o 
  12  14   5       24.09       48.15     26.63 o 
 -12  15   5      736.69      656.36    128.49 o 
 -11  15   5      281.99      305.42     88.57 o 
 -10  15   5        1.43        6.11     24.77 o 
  -9  15   5        0.94      -39.25     39.25 o 
  -8  15   5        2.13      -10.19     35.00 o 
  -7  15   5       10.81      -12.92     21.71 o 
  -6  15   5       12.69        4.50      6.42 o 
  -5  15   5      649.50      641.02     46.84 o 
  -4  15   5      199.27      171.58     20.74 o 
  -3  15   5      242.86      220.31     27.24 o 
  -2  15   5       36.06       35.24      7.64 o 
  -1  15   5      545.47      509.95     33.36 o 
   0  15   5     1001.72     1022.60     56.72 o 
   1  15   5      119.03      147.45     28.74 o 
   2  15   5      288.73      287.26     31.22 o 
   3  15   5        8.56       13.11      8.50 o 
   4  15   5       75.06       46.95     13.71 o 
   5  15   5       24.22       24.59     11.94 o 
   6  15   5      223.45      240.37     58.79 o 
   7  15   5       81.19       96.03     37.80 o 
   8  15   5      209.24      161.27     50.59 o 
   9  15   5      177.69      196.54     56.84 o 
  10  15   5       58.06       44.57     24.48 o 
  11  15   5      223.29      206.37     50.01 o 
  12  15   5      191.39      204.42     46.46 o 
 -12  16   5       15.05       13.03     23.04 o 
 -11  16   5       52.19      109.18     59.31 o 
 -10  16   5      383.10      449.92     57.43 o 
  -9  16   5      282.48      311.91     77.46 o 
  -8  16   5      143.60      125.70     48.96 o 
  -7  16   5      205.94      230.60     66.64 o 
  -6  16   5      112.21       91.49     26.96 o 
  -5  16   5        6.41       38.45     15.86 o 
  -4  16   5        1.91        2.03      6.68 o 
  -3  16   5      274.31      351.92     29.21 o 
  -2  16   5      234.88      222.09     16.17 o 
  -1  16   5       45.51       30.80     18.70 o 
   0  16   5      109.59      115.97     20.39 o 
   1  16   5     2821.03     2853.54    166.29 o 
   2  16   5      434.73      475.38     49.85 o 
   3  16   5        0.62       -0.98      9.33 o 
   4  16   5      219.44      199.32     32.46 o 
   5  16   5      340.92      308.39     40.25 o 
   6  16   5       68.85       27.21     23.11 o 
   7  16   5        7.19       -1.57     16.46 o 
   8  16   5       56.03       45.03     27.34 o 
   9  16   5      141.11      105.79     41.47 o 
  10  16   5      125.55      160.53     40.17 o 
  11  16   5       49.05      118.99     36.02 o 
  12  16   5      258.48      372.80     63.36 o 
 -11  17   5       58.17       40.71     41.03 o 
 -10  17   5      182.82      205.46     41.02 o 
  -9  17   5      102.53      194.54     65.95 o 
  -8  17   5       10.14      -25.53     31.15 o 
  -7  17   5      218.57      201.98     59.01 o 
  -6  17   5      423.71      315.28     48.30 o 
  -5  17   5      410.27      431.56     38.76 o 
  -4  17   5      657.80      659.79     46.23 o 
  -3  17   5       35.04       44.22     12.84 o 
  -2  17   5      229.30      228.03     16.86 o 
  -1  17   5      354.46      343.30     27.94 o 
   0  17   5        2.07       -4.92      8.00 o 
   1  17   5      609.10      596.69     77.16 o 
   2  17   5       87.48       97.21     33.48 o 
   3  17   5      129.37      128.62     27.49 o 
   4  17   5       76.08       79.11     21.33 o 
   5  17   5       64.76       86.77     22.12 o 
   6  17   5      361.08      311.55     69.48 o 
   7  17   5       82.77      127.01     45.67 o 
   8  17   5      104.87       68.17     32.44 o 
   9  17   5      196.40      189.20     58.14 o 
  10  17   5       97.52      132.59     33.81 o 
  11  17   5       19.71       31.46     18.80 o 
 -11  18   5      178.45      209.14     69.80 o 
 -10  18   5        0.59       19.55     16.14 o 
  -9  18   5       58.73       92.43     47.15 o 
  -8  18   5        5.02      -11.49     26.29 o 
  -7  18   5       10.87       44.71     34.39 o 
  -6  18   5       69.69      108.43     30.28 o 
  -5  18   5       36.31       48.58     19.78 o 
  -4  18   5      790.10      839.94     50.96 o 
  -3  18   5     1332.63     1176.13     61.07 o 
  -2  18   5      344.78      311.63     18.97 o 
  -1  18   5      794.19      756.61     34.00 o 
   0  18   5      118.94      129.49     18.52 o 
   1  18   5      335.20      354.04     61.24 o 
   2  18   5      215.64      296.65     55.94 o 
   3  18   5       15.85        1.58     11.71 o 
   4  18   5       19.60       31.09     20.26 o 
   5  18   5      599.91      615.07     58.53 o 
   6  18   5        8.43       -3.43     18.14 o 
   7  18   5        9.49       22.16     29.57 o 
   8  18   5      550.81      500.74     93.97 o 
   9  18   5       18.21        9.49     14.67 o 
  10  18   5      166.39      227.52     45.91 o 
  11  18   5       10.33       -5.24     22.81 o 
 -11  19   5       21.17       40.48     41.73 o 
 -10  19   5      186.89      106.10     51.86 o 
  -9  19   5      130.42       57.34     33.18 o 
  -8  19   5      326.66      431.39     94.42 o 
  -7  19   5      505.42      510.98    101.02 o 
  -6  19   5      137.23       85.33     29.40 o 
  -5  19   5      488.92      543.08     99.04 o 
  -4  19   5        5.18       35.62     21.24 o 
  -3  19   5      174.45      196.49     23.18 o 
  -2  19   5      195.58      184.67     23.46 o 
  -1  19   5        8.48       14.25      5.43 o 
   0  19   5       17.09       -2.16      4.96 o 
   1  19   5      164.77      153.34     40.66 o 
   2  19   5      159.86      138.87     36.33 o 
   3  19   5       62.78       52.39     24.56 o 
   4  19   5      399.34      365.72     45.99 o 
   5  19   5      207.39      179.20     54.70 o 
   6  19   5       15.12       12.83     26.83 o 
   7  19   5       14.81       -6.98     23.96 o 
   8  19   5      375.99      358.03     74.79 o 
   9  19   5       48.59       76.46     25.49 o 
  10  19   5      142.75      194.95     42.26 o 
  11  19   5       31.11       10.62     15.12 o 
 -10  20   5        0.59      -20.94     46.43 o 
  -9  20   5        0.18      -15.30     36.01 o 
  -8  20   5       43.92        3.15     34.53 o 
  -7  20   5      173.00      180.32     61.68 o 
  -6  20   5      294.42      288.93     49.81 o 
  -5  20   5     1623.77     1461.53    109.30 o 
  -4  20   5     1044.66      997.93     88.77 o 
  -3  20   5        6.44        0.57     18.97 o 
  -2  20   5      122.27       84.03     17.65 o 
  -1  20   5      591.85      553.34     27.88 o 
   0  20   5      295.04      150.75     49.36 o 
   1  20   5        8.16       -7.56     12.00 o 
   2  20   5       72.85       42.75     26.82 o 
   3  20   5       61.25       42.22     24.46 o 
   4  20   5       97.05       93.13     25.97 o 
   5  20   5      285.33      285.00     41.83 o 
   6  20   5      612.79      630.80    104.08 o 
   7  20   5       36.27       -7.35     26.83 o 
   8  20   5       11.78        3.61     11.94 o 
   9  20   5        3.65       10.13     12.65 o 
  10  20   5       30.62       68.21     25.27 o 
 -10  21   5        7.57       -4.59     24.25 o 
  -9  21   5       39.27       54.17     32.96 o 
  -8  21   5      733.97      678.68    121.61 o 
  -7  21   5       56.77       62.70     43.21 o 
  -6  21   5      167.36       99.94     32.34 o 
  -5  21   5      594.88      700.71    131.94 o 
  -4  21   5       62.96      135.33     48.64 o 
  -3  21   5      613.68      672.01    103.33 o 
  -2  21   5     1049.93     1053.02     91.16 o 
  -1  21   5       27.81       19.14      4.83 o 
   0  21   5      839.85      750.86     41.63 o 
   1  21   5      443.91      413.94     53.44 o 
   2  21   5      337.20      221.93     49.45 o 
   3  21   5       20.78        4.30     15.55 o 
   4  21   5      416.68      385.03     49.31 o 
   5  21   5       20.07       11.94     10.10 o 
   6  21   5       25.51       26.11     15.28 o 
   7  21   5       54.66       98.69     28.98 o 
   8  21   5       48.59       61.39     49.68 o 
   9  21   5       24.26       42.30     31.19 o 
  10  21   5       22.83       10.24     16.22 o 
 -10  22   5       16.87       -1.45     20.18 o 
  -9  22   5      141.67      175.78     68.67 o 
  -8  22   5       50.98       68.87     43.85 o 
  -7  22   5       85.24       96.88     49.12 o 
  -6  22   5      489.97      665.46     97.61 o 
  -5  22   5        6.65       15.34     14.59 o 
  -4  22   5       79.98       95.85     30.10 o 
  -3  22   5     1449.49     1465.71    110.74 o 
  -2  22   5      658.27      760.20     78.35 o 
  -1  22   5       56.90       17.30     10.95 o 
   0  22   5      322.79      418.77     64.16 o 
   1  22   5       29.72       22.25     13.75 o 
   2  22   5      124.00      101.68     29.43 o 
   3  22   5        0.21       32.66     23.97 o 
   4  22   5       64.60       70.33     23.85 o 
   5  22   5      166.71      135.69     21.57 o 
   6  22   5        5.81        1.53     10.87 o 
   7  22   5       24.77       24.20     19.40 o 
   8  22   5       20.44       14.44     19.53 o 
   9  22   5       28.44        1.67     20.71 o 
  -9  23   5      136.29      210.56     74.11 o 
  -8  23   5       48.64       31.82     42.53 o 
  -7  23   5      204.97      185.35     61.38 o 
  -6  23   5      151.35      173.65     68.62 o 
  -5  23   5        1.83        3.09     14.53 o 
  -4  23   5       21.42       15.57     43.97 o 
  -3  23   5       88.25       60.26     24.05 o 
  -2  23   5      158.30      145.98     33.37 o 
  -1  23   5      115.59      110.17     18.62 o 
   0  23   5       36.50        4.66     13.61 o 
   1  23   5        0.01        0.58     16.11 o 
   2  23   5        0.00      -13.25     17.73 o 
   3  23   5      310.30      363.24     34.87 o 
   4  23   5       48.69       31.85     10.67 o 
   5  23   5      512.38      503.68     43.69 o 
   6  23   5        1.16       26.58     16.78 o 
   7  23   5       56.89      100.04     28.40 o 
   8  23   5        1.65       21.03     15.63 o 
   9  23   5      203.88      251.05     46.45 o 
  -9  24   5      144.67       44.11     32.68 o 
  -8  24   5      247.09      306.97     89.30 o 
  -7  24   5       43.72       73.30     41.44 o 
  -6  24   5       94.77       75.61     45.35 o 
  -5  24   5      205.87      180.77     39.15 o 
  -4  24   5      143.35      139.20     41.22 o 
  -3  24   5       85.63      102.82     30.10 o 
  -2  24   5      577.08      589.96     71.24 o 
  -1  24   5       19.07       23.51     15.06 o 
   0  24   5      367.84      365.45     66.91 o 
   1  24   5        2.53        6.13     16.44 o 
   2  24   5       25.09       14.23     16.17 o 
   3  24   5      364.39      257.42     42.50 o 
   4  24   5      101.58       76.43     24.33 o 
   5  24   5        9.30      -19.66     19.66 o 
   6  24   5       37.32       49.79     40.78 o 
   7  24   5        5.61      -25.45     27.26 o 
   8  24   5       15.65       15.90     22.49 o 
  -8  25   5      414.94      428.09    100.49 o 
  -7  25   5      427.50      480.87    104.41 o 
  -6  25   5       11.59       34.98     26.53 o 
  -5  25   5       43.50       52.20     30.31 o 
  -4  25   5      226.71      273.11     52.07 o 
  -3  25   5      213.24      188.45     84.79 o 
  -2  25   5       44.42       31.79     20.64 o 
  -1  25   5      105.23       42.30     47.21 o 
   0  25   5      612.17      630.32     72.26 o 
   1  25   5        6.64       36.82     19.63 o 
   2  25   5        5.37       11.43     25.50 o 
   3  25   5      151.89      164.93     36.16 o 
   4  25   5        7.37       -4.06      9.29 o 
   5  25   5       46.64       33.61      8.80 o 
   6  25   5       35.57       46.49     30.37 o 
   7  25   5        9.56      -35.08     35.08 o 
   8  25   5        5.98        5.86     40.39 o 
  -7  26   5      122.41      144.06     59.01 o 
  -6  26   5        1.06       62.44     52.62 o 
  -5  26   5      125.73      135.58     74.81 o 
  -4  26   5        0.01      -14.86     14.86 o 
  -3  26   5       77.60       63.60     24.63 o 
  -2  26   5       37.21       18.19     16.86 o 
  -1  26   5       23.89       33.26     17.13 o 
   0  26   5      125.08       68.70     24.40 o 
   1  26   5      148.07      169.65     61.15 o 
   2  26   5       12.32        4.02     11.13 o 
   3  26   5      210.59      241.45     45.07 o 
   4  26   5      196.60      169.18     42.98 o 
   5  26   5       20.35       34.95     21.73 o 
   6  26   5        1.12        0.39     12.29 o 
   7  26   5       25.15        6.37     19.02 o 
  -7  27   5      156.37       62.51     43.53 o 
  -6  27   5       41.88        7.18     35.63 o 
  -5  27   5       57.24      117.78     38.22 o 
  -4  27   5        9.93       13.25     18.16 o 
  -3  27   5        3.87        6.06     14.47 o 
  -2  27   5        8.01       33.82     19.48 o 
  -1  27   5       48.90       68.48     24.18 o 
   0  27   5        0.54       28.46     13.26 o 
   1  27   5      304.23      238.70     45.02 o 
   2  27   5        0.17       -0.16     10.83 o 
   3  27   5        7.83       18.09     22.16 o 
   4  27   5       39.99       51.74     22.22 o 
   5  27   5      102.96      134.80     37.29 o 
   6  27   5        9.11       18.82     19.54 o 
  -6  28   5       27.30       55.76     35.66 o 
  -5  28   5      197.52      264.79     51.70 o 
  -4  28   5        3.27      -12.62     62.69 o 
  -3  28   5        0.63       20.25     22.46 o 
  -2  28   5        0.09      -23.95     52.80 o 
  -1  28   5      451.53      480.35     66.81 o 
   0  28   5      142.60      152.96     41.09 o 
   1  28   5        1.68       20.85     15.91 o 
   2  28   5       24.32       15.24     11.69 o 
   3  28   5      328.79      408.70     57.77 o 
   4  28   5       29.07       14.01     34.12 o 
   5  28   5       13.08      -11.56     27.34 o 
   6  28   5       44.22       47.12     25.28 o 
  -5  29   5        8.18      -22.09     22.09 o 
  -4  29   5       13.80       60.41     30.18 o 
  -3  29   5        1.77       12.13     21.85 o 
  -2  29   5       18.35       32.55     37.70 o 
  -1  29   5       50.23       43.44     20.84 o 
   0  29   5       19.39        8.97     16.30 o 
   1  29   5       19.42       29.76     17.66 o 
   2  29   5        6.31       10.71     48.74 o 
   3  29   5       51.45      114.00     56.15 o 
   4  29   5      171.86      298.14     90.39 o 
  -3  30   5      382.88      458.87     70.50 o 
  -2  30   5      370.01      487.49     71.64 o 
  -1  30   5        4.06      -25.11     25.11 o 
   0  30   5      122.13      155.74     43.10 o 
   1  30   5        0.04       -1.34     16.83 o 
   2  30   5        2.01       39.22     43.37 o 
   3  30   5        0.21      -24.93     25.72 o 
   0  31   5        2.59        9.10     21.25 o 
 -12   0   6      384.34      426.27     86.38 o 
 -10   0   6      433.69      457.33     80.44 o 
  -8   0   6      213.06      171.60     43.69 o 
  -6   0   6       64.06     1027.03    102.84 o 
  -4   0   6        0.00        9.11      5.28 o 
  -2   0   6     1073.02     1105.38     37.47 o 
   0   0   6     1183.79     1427.18     46.48 o 
   2   0   6      840.35      810.09     52.00 o 
   4   0   6     2649.51     2382.06    143.60 o 
   6   0   6      916.95     1007.38    102.46 o 
   8   0   6      398.12      420.73     72.18 o 
  10   0   6       24.75      -32.51     33.67 o 
  12   0   6      474.42      434.95     83.66 o 
 -13   1   6        6.02       -9.22     18.15 o 
 -12   1   6       35.78       24.15     19.54 o 
 -11   1   6      254.79      181.30     39.90 o 
 -10   1   6      212.44      201.01     38.68 o 
  -9   1   6        2.18        5.49     35.02 o 
  -8   1   6       47.33       27.56     18.70 o 
  -7   1   6      311.49      293.52     39.24 o 
  -6   1   6      605.45      597.19     88.00 o 
  -5   1   6     1895.50     1871.09     76.87 o 
  -4   1   6      525.28      622.90     34.55 o 
  -3   1   6     2046.22     2126.92     39.27 o 
  -2   1   6    10163.58    10634.51     82.27 o 
  -1   1   6     7816.51     8329.70     79.36 o 
   0   1   6       24.23       23.97      4.93 o 
   1   1   6     1411.76     1668.16     39.12 o 
   2   1   6     1348.35     1612.68     52.07 o 
   3   1   6     4773.74     5015.40    139.89 o 
   4   1   6     1963.14     2209.91     97.94 o 
   5   1   6      109.41      101.76     21.69 o 
   6   1   6      288.03      328.21     60.10 o 
   7   1   6      226.25      209.66     34.59 o 
   8   1   6       52.22       20.32     14.14 o 
   9   1   6      661.28      651.19     65.90 o 
  10   1   6      579.23      507.88     59.52 o 
  11   1   6        3.50       13.82     10.17 o 
  12   1   6       18.10       -5.34     15.53 o 
  13   1   6       12.09        9.81     33.46 o 
 -13   2   6       23.77       25.40     33.53 o 
 -12   2   6      146.62       75.69     68.93 o 
 -11   2   6       66.03       51.47     26.58 o 
 -10   2   6        5.40       -7.76     16.96 o 
  -9   2   6       65.16       77.30     21.65 o 
  -8   2   6     3293.33     3198.68    150.45 o 
  -7   2   6      165.00      182.66     36.53 o 
  -6   2   6     1377.42     1432.97     82.11 o 
  -5   2   6      541.50      487.82     17.27 o 
  -4   2   6     1313.48     1314.42     41.86 o 
  -3   2   6        5.52        5.35      3.89 o 
  -2   2   6      921.79      933.39     31.52 o 
  -1   2   6      741.78      665.28     22.16 o 
   0   2   6     1068.98     1053.58     29.93 o 
   1   2   6     5071.29     5333.29     77.46 o 
   2   2   6      124.65       23.41     24.72 o 
   3   2   6     1829.22     1863.40     68.78 o 
   4   2   6      117.79      125.35     30.57 o 
   5   2   6      128.23      135.41     28.17 o 
   6   2   6      412.34      385.78     44.98 o 
   7   2   6       22.15       18.20     12.21 o 
   8   2   6        5.62      -15.87     15.87 o 
   9   2   6      276.12      292.52     43.76 o 
  10   2   6       25.30        7.48     26.43 o 
  11   2   6       83.23       96.71     26.32 o 
  12   2   6       65.78       33.01     19.16 o 
  13   2   6        4.61      -30.28     58.99 o 
 -13   3   6        5.51       -4.60     16.46 o 
 -12   3   6      146.06      125.71     31.82 o 
 -11   3   6       44.23       21.76     19.93 o 
 -10   3   6       43.16       36.29     18.12 o 
  -9   3   6      570.50      612.56     63.62 o 
  -8   3   6     1371.29     1411.00     89.63 o 
  -7   3   6       74.31       54.04     21.75 o 
  -6   3   6       44.66      363.80     44.27 o 
  -5   3   6      234.98      251.71     14.59 o 
  -4   3   6     2239.57     2231.26     44.58 o 
  -3   3   6      340.51      344.32     22.08 o 
  -2   3   6      634.72      651.45     23.60 o 
  -1   3   6     4283.45     4391.32     63.99 o 
   0   3   6     1612.22     1946.99     40.90 o 
   1   3   6     1920.14     2161.50     44.86 o 
   2   3   6      611.76      163.87    130.99 o 
   3   3   6      426.26      481.89     35.67 o 
   4   3   6        0.57       -5.32      8.16 o 
   5   3   6      288.33      244.31     50.37 o 
   6   3   6      491.20      536.06     52.58 o 
   7   3   6       10.23       -6.92     14.27 o 
   8   3   6      415.12      383.36     48.57 o 
   9   3   6       18.90       28.30     15.74 o 
  10   3   6      223.79      135.52     30.70 o 
  11   3   6        0.09       -1.22     21.79 o 
  12   3   6      279.75      307.98     87.19 o 
  13   3   6       43.46       14.84     15.48 o 
 -13   4   6        0.33       -2.78     26.83 o 
 -12   4   6        5.46       16.75     18.12 o 
 -11   4   6      183.00      164.93     35.87 o 
 -10   4   6      121.65      182.74     36.35 o 
  -9   4   6      361.06      404.82     50.83 o 
  -8   4   6      944.29      942.37     73.49 o 
  -7   4   6      100.00      102.75     24.74 o 
  -6   4   6        0.69        3.53      5.08 o 
  -5   4   6      481.94      460.43     21.51 o 
  -4   4   6     4290.58     4316.26     54.24 o 
  -3   4   6     2463.88     2562.33     91.59 o 
  -2   4   6      261.95      255.22     20.30 o 
  -1   4   6       74.02       83.70      9.02 o 
   0   4   6      306.79      313.87     17.87 o 
   1   4   6       18.93       24.88      4.26 o 
   2   4   6       12.72        6.43      4.48 o 
   3   4   6       41.38       36.25     10.52 o 
   4   4   6        3.77       15.66      6.74 o 
   5   4   6      285.74      324.20     40.23 o 
   6   4   6      149.24      135.72     26.87 o 
   7   4   6      211.16      202.88     33.93 o 
   8   4   6        0.36      -15.63     15.63 o 
   9   4   6        2.23       -2.48     23.48 o 
  10   4   6       26.22       -1.19      8.51 o 
  11   4   6      360.10      490.74     62.37 o 
  12   4   6        0.64      -16.12     36.83 o 
  13   4   6      112.84       93.01     30.95 o 
 -13   5   6        7.24       22.13     25.57 o 
 -12   5   6        6.66      -10.00     15.40 o 
 -11   5   6      757.84      922.08     83.28 o 
 -10   5   6      984.57      859.09     77.23 o 
  -9   5   6       78.20       89.41     27.71 o 
  -8   5   6      274.15      315.06     42.66 o 
  -7   5   6       51.67       45.70     13.80 o 
  -6   5   6        0.27       -0.57      5.12 o 
  -5   5   6       53.12       42.74      5.32 o 
  -4   5   6      440.60      493.77     19.35 o 
  -3   5   6       79.94       70.33      9.26 o 
  -2   5   6     2574.50     2694.08     59.59 o 
  -1   5   6     1244.72     1318.41     39.30 o 
   0   5   6      886.71      850.90     32.41 o 
   1   5   6     1418.51     1461.92     54.91 o 
   2   5   6      549.66      552.20     37.49 o 
   3   5   6     2042.92     1967.76     72.88 o 
   4   5   6     1858.38     2123.38     60.52 o 
   5   5   6      136.02      140.69     26.64 o 
   6   5   6      337.08      294.55     40.91 o 
   7   5   6        0.00       -6.87     13.03 o 
   8   5   6       19.07       14.62     18.19 o 
   9   5   6      406.55      415.70     67.23 o 
  10   5   6       21.85       40.13     26.87 o 
  11   5   6      197.57      238.04     50.04 o 
  12   5   6       20.84        0.63     15.35 o 
  13   5   6      255.48      219.32     63.65 o 
 -13   6   6        3.83      -31.84     31.84 o 
 -12   6   6       23.33       29.49     18.58 o 
 -11   6   6        0.38       29.77     22.81 o 
 -10   6   6        2.54       31.75     17.86 o 
  -9   6   6      718.51      670.64     64.34 o 
  -8   6   6      176.35      201.10     23.02 o 
  -7   6   6      173.94      162.71     25.22 o 
  -6   6   6      565.23      631.20     34.90 o 
  -5   6   6      181.73      177.57     11.73 o 
  -4   6   6     1816.52     2004.21     37.09 o 
  -3   6   6      252.49      314.58     16.92 o 
  -2   6   6        5.12       14.49      5.43 o 
  -1   6   6       39.13       32.72      6.53 o 
   0   6   6      242.36      270.26     21.47 o 
   1   6   6      364.32      362.62     29.23 o 
   2   6   6      186.96      201.56     28.37 o 
   3   6   6       17.59       16.69      9.87 o 
   4   6   6      466.13      497.41     29.75 o 
   5   6   6      692.23      645.17     58.01 o 
   6   6   6      236.59      243.03     37.79 o 
   7   6   6     1147.91     1068.56     80.16 o 
   8   6   6      122.88      136.48     29.65 o 
   9   6   6       58.94       73.47     21.89 o 
  10   6   6      171.93      163.16     52.25 o 
  11   6   6       15.93       -3.43     21.49 o 
  12   6   6        0.12        3.58     14.60 o 
  13   6   6      410.62      402.73     86.50 o 
 -13   7   6      157.88      184.57     65.96 o 
 -12   7   6        0.60      -43.27     43.27 o 
 -11   7   6       67.72       82.11     37.09 o 
 -10   7   6       24.26       48.02     17.39 o 
  -9   7   6      155.08      213.96     45.66 o 
  -8   7   6      754.06      749.74     39.08 o 
  -7   7   6       40.25       33.40     19.81 o 
  -6   7   6      171.36      163.78     12.59 o 
  -5   7   6        2.16        2.53      3.79 o 
  -4   7   6      839.73      941.04     28.68 o 
  -3   7   6      840.05      783.34     26.60 o 
  -2   7   6     1140.99     1061.37     43.75 o 
  -1   7   6     1179.03     1284.95     80.44 o 
   0   7   6     1204.33     1145.76     50.90 o 
   1   7   6        9.89       28.96      8.32 o 
   2   7   6      115.20       48.09     39.73 o 
   3   7   6      155.47      151.98     21.55 o 
   4   7   6      927.43      878.13     44.02 o 
   5   7   6       13.62        9.80     13.46 o 
   6   7   6      196.23      171.49     47.14 o 
   7   7   6       87.22      108.96     38.96 o 
   8   7   6        0.05       14.08     14.11 o 
   9   7   6       16.93       -7.25     21.45 o 
  10   7   6      116.58      177.45     54.24 o 
  11   7   6       47.00       34.56     26.02 o 
  12   7   6       54.14       91.57     42.85 o 
  13   7   6       68.02       74.13     39.43 o 
 -13   8   6       34.42       87.00     46.07 o 
 -12   8   6        1.35       41.88     32.73 o 
 -11   8   6        5.67      -14.17     14.17 o 
 -10   8   6      338.54      321.81     44.98 o 
  -9   8   6       10.31       25.86     10.99 o 
  -8   8   6       15.85       30.11      9.76 o 
  -7   8   6      105.31      107.47     22.58 o 
  -6   8   6      144.70      147.12     13.27 o 
  -5   8   6      407.51      449.65     22.96 o 
  -4   8   6       11.56       19.46      6.36 o 
  -3   8   6      215.24      193.97     25.51 o 
  -2   8   6     1121.64     1132.75     33.16 o 
  -1   8   6       38.19       25.62      5.64 o 
   0   8   6      495.37      492.46     34.65 o 
   1   8   6       29.18       43.52      9.43 o 
   2   8   6       26.39        0.52      7.56 o 
   3   8   6       44.01       33.11     12.07 o 
   4   8   6      377.58      401.64     29.78 o 
   5   8   6      291.61      370.91     64.09 o 
   6   8   6      573.52      501.85     79.75 o 
   7   8   6      957.38      841.20    103.84 o 
   8   8   6      590.68      577.54     88.10 o 
   9   8   6       70.13       52.13     32.68 o 
  10   8   6       93.75       74.27     29.35 o 
  11   8   6        1.38       16.56     26.60 o 
  12   8   6       24.93       -3.59     17.54 o 
  13   8   6        3.77        1.38     17.77 o 
 -13   9   6       23.36      -13.21     21.82 o 
 -12   9   6      118.96       87.03     51.47 o 
 -11   9   6       60.40       38.60     25.59 o 
 -10   9   6       29.95        8.49     11.09 o 
  -9   9   6      243.87      287.25     26.55 o 
  -8   9   6      256.35      296.87     36.27 o 
  -7   9   6      176.29      177.15     12.25 o 
  -6   9   6      378.14      401.90     23.20 o 
  -5   9   6        0.72        0.93      6.05 o 
  -4   9   6        5.01        7.96      3.62 o 
  -3   9   6       60.53       59.55      7.56 o 
  -2   9   6     2686.52     2923.89     69.62 o 
  -1   9   6       38.08       21.55      9.33 o 
   0   9   6     1197.22     1252.60     54.29 o 
   1   9   6        8.17        7.50      7.16 o 
   2   9   6       34.71       24.93      7.94 o 
   3   9   6      342.08      331.72     32.25 o 
   4   9   6      643.13      738.43     58.51 o 
   5   9   6      107.15       67.73     29.37 o 
   6   9   6     7057.56     7000.11    289.69 o 
   7   9   6     1620.95     1665.03    147.18 o 
   8   9   6       27.26       27.75     22.68 o 
   9   9   6      240.95      263.84     62.40 o 
  10   9   6      447.75      454.41     85.92 o 
  11   9   6        4.62       -1.97     28.79 o 
  12   9   6       17.26       29.10     15.51 o 
  13   9   6       28.19       75.44     49.31 o 
 -13  10   6      119.31      184.49     73.52 o 
 -12  10   6       16.31       -7.96     29.19 o 
 -11  10   6        0.10      -28.69     34.16 o 
 -10  10   6       12.06      -12.03     23.97 o 
  -9  10   6      136.54      153.80     20.01 o 
  -8  10   6      164.14      170.94     13.74 o 
  -7  10   6       23.26       44.49     14.81 o 
  -6  10   6       45.44       53.11      8.66 o 
  -5  10   6       47.25       59.42      9.41 o 
  -4  10   6      548.13      558.15     24.07 o 
  -3  10   6       70.93       77.00     11.58 o 
  -2  10   6      927.88     1019.59     42.25 o 
  -1  10   6      456.02      474.51     56.59 o 
   0  10   6       34.08       41.34     10.30 o 
   1  10   6       80.00       78.19     13.46 o 
   2  10   6       15.72       14.85      7.38 o 
   3  10   6       74.64      109.58     20.02 o 
   4  10   6     2398.52     2285.81    185.55 o 
   5  10   6      864.17      879.81     66.06 o 
   6  10   6       69.69       77.24     33.06 o 
   7  10   6      636.79      634.63     94.21 o 
   8  10   6     4441.82     4927.41    263.92 o 
   9  10   6      104.42      108.71     36.08 o 
  10  10   6      180.82      206.19     59.43 o 
  11  10   6       42.96       98.09     44.48 o 
  12  10   6      238.28      262.01     70.19 o 
 -12  11   6       19.86      -45.95     45.95 o 
 -11  11   6      230.56      238.00     75.64 o 
 -10  11   6       40.18       54.61     42.08 o 
  -9  11   6       18.97       23.25      7.98 o 
  -8  11   6      206.74      192.52     31.16 o 
  -7  11   6       80.75      110.90     18.20 o 
  -6  11   6       25.67       25.88      7.52 o 
  -5  11   6      269.02      326.25     46.09 o 
  -4  11   6       94.07       89.35     14.48 o 
  -3  11   6      178.45      165.49     13.69 o 
  -2  11   6       83.23       41.89     20.09 o 
  -1  11   6      396.67      424.95     41.96 o 
   0  11   6       44.59       43.95     10.49 o 
   1  11   6        0.16        7.00      6.21 o 
   2  11   6      415.59      467.77     39.27 o 
   3  11   6      999.30      978.50     68.33 o 
   4  11   6      740.44      774.34     78.78 o 
   5  11   6    12258.67    12321.85    250.16 o 
   6  11   6      202.68      214.03     53.85 o 
   7  11   6     5682.86     5919.97    285.27 o 
   8  11   6      114.24      134.21     47.77 o 
   9  11   6       42.67       37.38     25.31 o 
  10  11   6      740.99      698.74    107.04 o 
  11  11   6      174.00      247.86     67.72 o 
  12  11   6       14.30      -15.86     34.06 o 
 -12  12   6       23.34       33.01     32.25 o 
 -11  12   6       62.88      115.51     50.36 o 
 -10  12   6       37.19       90.25     48.69 o 
  -9  12   6      109.38      155.33     31.14 o 
  -8  12   6      358.54      451.14     33.77 o 
  -7  12   6        0.37        5.79      9.43 o 
  -6  12   6      430.12      430.25     23.02 o 
  -5  12   6       28.94       37.66     12.24 o 
  -4  12   6       67.98       88.45     14.54 o 
  -3  12   6       18.25       15.80      6.28 o 
  -2  12   6      261.90      264.48     29.72 o 
  -1  12   6      104.50      129.68     19.20 o 
   0  12   6      198.49      211.85     20.64 o 
   1  12   6     1318.98     1250.59     77.43 o 
   2  12   6      176.88      201.93     33.64 o 
   3  12   6      264.90      240.94     34.11 o 
   4  12   6      256.83      187.98     31.58 o 
   5  12   6      141.74      151.85     30.50 o 
   6  12   6       13.25       53.13     36.24 o 
   7  12   6     1278.11     1476.62    143.78 o 
   8  12   6      667.54      690.99    100.45 o 
   9  12   6       19.31       22.54     19.54 o 
  10  12   6        0.83       20.30     19.63 o 
  11  12   6        0.03        7.49     16.13 o 
  12  12   6      171.12      219.08     61.77 o 
 -12  13   6      125.29      284.00     88.77 o 
 -11  13   6      190.41      283.87     86.95 o 
 -10  13   6      401.47      629.17    118.54 o 
  -9  13   6       44.11       21.69     22.75 o 
  -8  13   6       95.99       69.73     33.76 o 
  -7  13   6        8.96        2.55     27.59 o 
  -6  13   6       57.29       50.82     19.23 o 
  -5  13   6        1.27       -5.83     10.76 o 
  -4  13   6       22.73       18.61      6.50 o 
  -3  13   6       43.57       35.78      7.70 o 
  -2  13   6      904.43      978.91     53.98 o 
  -1  13   6      250.88      283.90     26.76 o 
   0  13   6      187.54      214.80     21.87 o 
   1  13   6      355.12      349.23     43.57 o 
   2  13   6      144.18      155.06     28.64 o 
   3  13   6      748.88      749.26    111.77 o 
   4  13   6      498.74      475.87     49.94 o 
   5  13   6       46.24       58.81     18.42 o 
   6  13   6     4413.73     4691.34    252.70 o 
   7  13   6      186.52      217.38     56.30 o 
   8  13   6     1014.10     1044.92    128.22 o 
   9  13   6        1.19      -16.55     20.86 o 
  10  13   6       88.00      150.84     54.37 o 
  11  13   6       15.67       10.29     22.10 o 
  12  13   6       43.06       63.63     39.95 o 
 -12  14   6        0.00      -22.20     31.00 o 
 -11  14   6       55.20       35.57     39.99 o 
 -10  14   6       93.17      120.59     53.86 o 
  -9  14   6        7.72       38.64     30.86 o 
  -8  14   6      262.53      205.18     66.15 o 
  -7  14   6      276.18      299.19     71.21 o 
  -6  14   6      519.79      482.19     49.28 o 
  -5  14   6      328.29      380.98     37.82 o 
  -4  14   6       86.48       80.63     19.20 o 
  -3  14   6       38.49       38.30     13.52 o 
  -2  14   6      845.95      807.20     49.14 o 
  -1  14   6      242.70      250.81     25.14 o 
   0  14   6      338.38      336.88     30.35 o 
   1  14   6      174.81       38.10     69.88 o 
   2  14   6      913.93      977.37     71.54 o 
   3  14   6       84.34      112.07     25.57 o 
   4  14   6       72.99       84.55     20.95 o 
   5  14   6       43.62       66.11     20.99 o 
   6  14   6      230.82      264.59     61.14 o 
   7  14   6       41.91       32.30     26.96 o 
   8  14   6        8.97       17.89     20.56 o 
   9  14   6       49.95       51.91     30.37 o 
  10  14   6      120.04      180.95     60.29 o 
  11  14   6      650.71      783.27    120.33 o 
  12  14   6       90.87       42.03     23.17 o 
 -12  15   6        5.95       52.29     42.77 o 
 -11  15   6      209.80      231.87     83.23 o 
 -10  15   6       29.56       18.65     24.35 o 
  -9  15   6      325.70      416.67     94.46 o 
  -8  15   6       25.12        1.06     27.96 o 
  -7  15   6       79.91       97.61     43.87 o 
  -6  15   6        0.00       38.47     14.12 o 
  -5  15   6        2.85        7.18      9.92 o 
  -4  15   6      360.73      335.64     43.05 o 
  -3  15   6      287.43      236.62     25.94 o 
  -2  15   6      136.86      160.48     16.04 o 
  -1  15   6        0.18       21.37     12.44 o 
   0  15   6      325.96      353.67     59.66 o 
   1  15   6      178.05      156.49     30.75 o 
   2  15   6      144.20       90.25     39.67 o 
   3  15   6       76.94       56.36     20.97 o 
   4  15   6      463.31      471.63     50.79 o 
   5  15   6      396.96      350.93     55.27 o 
   6  15   6      281.20      263.94     61.34 o 
   7  15   6        2.97       63.72     41.99 o 
   8  15   6      160.47       66.64     28.36 o 
   9  15   6       12.96       31.66     26.92 o 
  10  15   6       53.37       40.97     30.91 o 
  11  15   6       43.14       73.81     47.44 o 
 -11  16   6      191.06      138.01     64.65 o 
 -10  16   6        4.50       19.33     20.73 o 
  -9  16   6      163.07      279.53     76.59 o 
  -8  16   6        6.16       20.96     36.96 o 
  -7  16   6       37.07       66.80     36.49 o 
  -6  16   6      126.95      111.82     21.45 o 
  -5  16   6        7.52        0.35      7.68 o 
  -4  16   6        0.46        1.08     11.59 o 
  -3  16   6      242.17      212.59     24.15 o 
  -2  16   6      328.90      291.15     20.88 o 
  -1  16   6     3757.86     3520.77    106.94 o 
   0  16   6        7.68       21.85     11.76 o 
   1  16   6      314.02      329.74     74.55 o 
   2  16   6      301.31      315.73     43.03 o 
   3  16   6      995.55     1100.59     78.81 o 
   4  16   6        7.97       16.09     12.01 o 
   5  16   6       27.46       21.38     12.76 o 
   6  16   6       20.76       52.63     27.85 o 
   7  16   6      412.39      455.56     85.93 o 
   8  16   6       51.25       82.99     41.18 o 
   9  16   6        6.12       38.52     33.24 o 
  10  16   6       21.66      -21.30     31.06 o 
  11  16   6      278.60      436.18     65.19 o 
 -11  17   6        3.31       12.81     22.05 o 
 -10  17   6       25.85       28.81     34.78 o 
  -9  17   6        7.23       21.35     30.84 o 
  -8  17   6      163.53      147.94     57.26 o 
  -7  17   6       81.23       83.74     47.76 o 
  -6  17   6        3.35        1.73     12.32 o 
  -5  17   6       82.08       98.49     31.76 o 
  -4  17   6       13.62        6.90     12.68 o 
  -3  17   6       50.63       41.25     12.86 o 
  -2  17   6     1159.19     1168.09     40.88 o 
  -1  17   6      762.59      726.19     47.88 o 
   0  17   6       41.55       33.11     12.14 o 
   1  17   6      502.45      522.64     55.72 o 
   2  17   6      423.13      378.85     47.22 o 
   3  17   6       69.80       63.63     32.40 o 
   4  17   6       30.96       30.19     29.60 o 
   5  17   6        1.52       -2.31     18.01 o 
   6  17   6        0.34        2.50     17.74 o 
   7  17   6        0.25       -8.28     17.54 o 
   8  17   6       21.25       21.32     28.96 o 
   9  17   6        0.61       15.98     17.33 o 
  10  17   6       26.82       23.26     20.92 o 
  11  17   6      303.18      350.29     60.66 o 
 -11  18   6       37.89       28.33     19.49 o 
 -10  18   6      449.16      507.93    109.87 o 
  -9  18   6      340.72      403.86     97.93 o 
  -8  18   6       15.94       81.58     52.29 o 
  -7  18   6      302.42      287.58     69.65 o 
  -6  18   6      120.85      123.03     31.16 o 
  -5  18   6     1465.75     1495.70    107.52 o 
  -4  18   6      489.67      463.01     41.10 o 
  -3  18   6       12.59        4.48      9.34 o 
  -2  18   6      142.17      142.25     13.83 o 
  -1  18   6       44.10       35.01     15.50 o 
   0  18   6       75.40       53.27     15.33 o 
   1  18   6        8.92       -0.88     13.04 o 
   2  18   6       13.80        8.04     13.72 o 
   3  18   6       33.05       43.28     18.99 o 
   4  18   6      606.74      515.72     56.19 o 
   5  18   6       87.03       95.44     46.77 o 
   6  18   6        7.09       41.51     27.82 o 
   7  18   6      151.15      183.76     58.34 o 
   8  18   6        0.99       -2.55     13.94 o 
   9  18   6      445.29      512.20     97.03 o 
  10  18   6       18.27       30.35     38.58 o 
  11  18   6      225.26      326.90     58.69 o 
 -10  19   6      135.63      122.07     62.17 o 
  -9  19   6      186.16      220.11     64.38 o 
  -8  19   6      421.51      486.66    100.89 o 
  -7  19   6        0.10      -45.36     46.04 o 
  -6  19   6      338.47      382.26     54.73 o 
  -5  19   6      247.02      256.03     46.07 o 
  -4  19   6      525.91      635.72     70.92 o 
  -3  19   6       54.14       37.68     13.20 o 
  -2  19   6       84.09       96.47     11.67 o 
  -1  19   6      691.88      645.70     41.98 o 
   0  19   6      311.96      269.29     36.19 o 
   1  19   6       35.31       41.35     25.53 o 
   2  19   6     2327.61     1958.17    110.54 o 
   3  19   6      230.86      207.59     36.59 o 
   4  19   6      322.84      278.73     54.15 o 
   5  19   6      134.17      156.10     31.10 o 
   6  19   6        6.93       12.45     18.51 o 
   7  19   6       65.29       79.73     41.98 o 
   8  19   6        0.54      -10.74     21.39 o 
   9  19   6      149.38      178.57     58.42 o 
  10  19   6      149.85      333.30     56.73 o 
 -10  20   6        4.37       27.11     34.71 o 
  -9  20   6      413.17      493.76    108.21 o 
  -8  20   6       40.99       41.88     25.46 o 
  -7  20   6      639.71      804.48    129.32 o 
  -6  20   6      387.34      486.28     65.49 o 
  -5  20   6        1.37       -7.15     13.72 o 
  -4  20   6       23.61       10.06     21.88 o 
  -3  20   6      203.70      137.38     38.76 o 
  -2  20   6       63.17       38.92     11.72 o 
  -1  20   6      145.08      117.71     26.95 o 
   0  20   6        5.11        2.61     11.04 o 
   1  20   6     1320.88     1110.10    116.34 o 
   2  20   6      476.18      391.79     50.88 o 
   3  20   6      431.35      401.16     57.77 o 
   4  20   6      293.80      286.01     42.41 o 
   5  20   6       98.01       61.32     20.66 o 
   6  20   6       81.45       50.70     32.79 o 
   7  20   6        1.05       47.17     36.25 o 
   8  20   6       68.99       59.75     35.73 o 
   9  20   6       46.10       58.26     24.45 o 
  10  20   6        0.16       15.57     39.25 o 
 -10  21   6       15.09      -47.04     47.04 o 
  -9  21   6        1.91        7.79     24.38 o 
  -8  21   6        0.10       11.31     22.95 o 
  -7  21   6      367.01      399.19     96.43 o 
  -6  21   6      114.20       78.88     29.72 o 
  -5  21   6      183.90      222.58     46.33 o 
  -4  21   6      682.52      643.19     89.07 o 
  -3  21   6      258.91      246.22     45.17 o 
  -2  21   6     1589.96     1525.07    112.03 o 
  -1  21   6      110.26      120.73     31.58 o 
   0  21   6        1.23       11.30     35.71 o 
   1  21   6        1.41       -0.74     26.52 o 
   2  21   6       82.16       41.27     36.31 o 
   3  21   6      495.92      486.52     57.10 o 
   4  21   6       11.86       12.53     12.32 o 
   5  21   6      108.99       57.54     21.76 o 
   6  21   6       46.06       60.26     36.34 o 
   7  21   6      256.96      244.22     68.30 o 
   8  21   6      419.52      531.07    102.89 o 
   9  21   6       34.64       47.55     22.69 o 
  -9  22   6       10.68      -18.91     28.47 o 
  -8  22   6      101.36      108.37     59.04 o 
  -7  22   6        4.62       38.31     43.46 o 
  -6  22   6      137.39       95.96     50.67 o 
  -5  22   6       80.90       60.71     23.86 o 
  -4  22   6      140.52      129.08     33.81 o 
  -3  22   6      305.41      304.63     51.28 o 
  -2  22   6        2.55       -5.38     18.12 o 
  -1  22   6      457.06      463.29     62.30 o 
   0  22   6     1197.86     1131.72     95.02 o 
   1  22   6      130.30      138.83     35.24 o 
   2  22   6       15.47      -10.79     25.96 o 
   3  22   6        2.23       -8.67      9.62 o 
   4  22   6       20.56       26.01     12.92 o 
   5  22   6       23.64       20.09     12.72 o 
   6  22   6        4.50       20.47     31.31 o 
   7  22   6       28.76       52.48     33.74 o 
   8  22   6       90.46      135.32     54.53 o 
   9  22   6       61.24      112.32     33.85 o 
  -9  23   6       44.93       37.24     34.41 o 
  -8  23   6        0.62       -9.87     33.85 o 
  -7  23   6      181.61      204.82     72.25 o 
  -6  23   6        5.51       47.53     29.07 o 
  -5  23   6        0.02       -3.73     13.05 o 
  -4  23   6        2.01       -5.69     12.70 o 
  -3  23   6       49.60       58.89     25.30 o 
  -2  23   6      151.24      146.86     36.24 o 
  -1  23   6      627.84      479.70     63.66 o 
   0  23   6      308.34      403.88     66.91 o 
   1  23   6        5.96      -24.96     24.96 o 
   2  23   6      251.47      153.24     34.62 o 
   3  23   6        1.42        7.56     14.83 o 
   4  23   6        5.69       20.71     15.70 o 
   5  23   6       29.73       25.72     17.54 o 
   6  23   6       12.04        1.45     15.72 o 
   7  23   6       98.97       89.87     27.38 o 
   8  23   6       46.30       26.40     46.74 o 
  -8  24   6      184.29      255.09     79.47 o 
  -7  24   6      497.95      536.92    110.19 o 
  -6  24   6       16.70       19.21     53.37 o 
  -5  24   6       84.51      108.61     35.30 o 
  -4  24   6      270.30      332.69     56.02 o 
  -3  24   6      213.10      262.33     52.48 o 
  -2  24   6       73.58       66.32     26.29 o 
  -1  24   6      395.20      428.16     59.85 o 
   0  24   6       43.09       73.58     28.68 o 
   1  24   6        0.16        8.16     17.66 o 
   2  24   6       24.18       39.82     22.58 o 
   3  24   6       92.55       64.85     16.73 o 
   4  24   6       22.54       35.95     33.59 o 
   5  24   6        4.65      -19.56     19.56 o 
   6  24   6        9.13       15.21     17.63 o 
   7  24   6       32.20      101.73     53.27 o 
   8  24   6        1.39       54.59     35.46 o 
  -7  25   6       35.00       17.37     19.03 o 
  -6  25   6      106.52       80.74     62.85 o 
  -5  25   6       35.27       12.10     20.77 o 
  -4  25   6      329.25      454.60     67.16 o 
  -3  25   6       41.00       49.76     40.11 o 
  -2  25   6      793.53      911.52     92.21 o 
  -1  25   6       47.70       33.50     34.98 o 
   0  25   6      126.32       88.19     33.50 o 
   1  25   6        2.18      -14.47     14.47 o 
   2  25   6       33.48       18.65     35.21 o 
   3  25   6       62.23       43.63     14.77 o 
   4  25   6      170.18      202.28     32.66 o 
   5  25   6       55.81       65.35     19.22 o 
   6  25   6       29.32       73.61     42.32 o 
   7  25   6       12.17       -1.76     24.45 o 
  -7  26   6      155.93      173.60     68.09 o 
  -6  26   6      188.79      346.83     63.33 o 
  -5  26   6       29.70       75.14     34.18 o 
  -4  26   6      543.42      558.44    153.08 o 
  -3  26   6      126.53      135.05     39.01 o 
  -2  26   6       11.74      -15.66     19.07 o 
  -1  26   6      216.80      195.61     43.59 o 
   0  26   6        1.85       11.24     40.96 o 
   1  26   6       44.92       73.54     28.23 o 
   2  26   6      376.00      430.78     60.27 o 
   3  26   6        0.55       -0.40     16.01 o 
   4  26   6      163.40      236.47     37.07 o 
   5  26   6       14.03       11.76      9.67 o 
   6  26   6        1.51      -17.24     22.97 o 
  -6  27   6       53.75       89.11     30.02 o 
  -5  27   6        0.70      -19.71     19.71 o 
  -4  27   6        0.00      -10.93     14.34 o 
  -3  27   6      183.70      596.63    186.43 o 
  -2  27   6      112.90      116.67     33.98 o 
  -1  27   6      148.09      190.39     56.34 o 
   0  27   6        2.03       30.86     23.37 o 
   1  27   6      192.56      249.56     49.25 o 
   2  27   6       70.15       84.02     29.53 o 
   3  27   6        7.55      -22.76     22.97 o 
   4  27   6      117.55      109.35     24.76 o 
   5  27   6        5.95       22.32     47.36 o 
   6  27   6      260.81      261.21     58.51 o 
  -5  28   6       15.31       45.73     34.21 o 
  -4  28   6        8.17       25.82     17.35 o 
  -3  28   6      296.69      403.40     68.60 o 
  -2  28   6       10.18       14.25     16.78 o 
  -1  28   6        0.50       21.95     16.02 o 
   0  28   6       52.96       93.20     31.71 o 
   1  28   6       12.62       31.15     56.79 o 
   2  28   6       59.96       55.06     25.07 o 
   3  28   6       28.81       37.88     13.57 o 
   4  28   6       85.10       69.24     38.78 o 
   5  28   6       34.35       64.06     37.16 o 
  -3  29   6      139.53      161.31     41.43 o 
  -2  29   6       22.07       26.77     32.40 o 
  -1  29   6      196.68      257.37     51.85 o 
   0  29   6       77.66      121.73     37.25 o 
   1  29   6       16.64       55.66     25.60 o 
   2  29   6        0.68       -1.50     18.60 o 
   3  29   6       11.51       44.21     78.65 o 
  -1  30   6      125.79      189.80     45.87 o 
   0  30   6      408.73      522.45     73.79 o 
   1  30   6       45.56       73.83     26.72 o 
 -13   0   7       40.21       58.02     34.23 o 
 -11   0   7       12.57       59.26     44.89 o 
  -9   0   7     1583.88     1608.26    145.91 o 
  -7   0   7      692.17     1921.64    148.84 o 
  -5   0   7        8.31       19.36     14.17 o 
  -3   0   7       32.99       35.04     10.37 o 
  -1   0   7      127.21      184.29     19.41 o 
   1   0   7        0.91       -0.32      4.10 o 
   3   0   7       49.03       96.61     20.74 o 
   5   0   7        1.43       -2.22     11.17 o 
   7   0   7      167.55      146.14     42.00 o 
   9   0   7      477.99      417.73     78.35 o 
  11   0   7        1.96       -7.88     12.77 o 
  13   0   7       33.47       82.08     42.85 o 
 -13   1   7       67.48       41.06     59.79 o 
 -12   1   7        2.54       27.56     20.72 o 
 -11   1   7       24.83       36.37     22.63 o 
 -10   1   7        0.16        7.45     13.29 o 
  -9   1   7      125.69      192.73     62.63 o 
  -8   1   7     1067.16     1124.08     83.95 o 
  -7   1   7      581.62      648.14    146.89 o 
  -6   1   7     1862.76     1675.94     92.77 o 
  -5   1   7       30.21       27.19      4.75 o 
  -4   1   7      873.42      751.06     43.97 o 
  -3   1   7       20.49       12.72      4.60 o 
  -2   1   7       38.96       36.88      5.77 o 
  -1   1   7      637.04      679.01     26.59 o 
   0   1   7      289.52      308.60     18.86 o 
   1   1   7      329.11      146.93    106.32 o 
   2   1   7      247.30      296.06     24.13 o 
   3   1   7        6.56        1.25      5.19 o 
   4   1   7       36.74       77.96     21.03 o 
   5   1   7        6.53       26.13     11.34 o 
   6   1   7        9.91       -4.84     14.17 o 
   7   1   7      319.55      211.95     46.30 o 
   8   1   7      324.63      275.87     43.53 o 
   9   1   7      308.77      308.58     47.68 o 
  10   1   7       63.79       45.12     20.37 o 
  11   1   7        3.32       -7.52     23.27 o 
  12   1   7       46.97       39.99     15.70 o 
  13   1   7        6.10      -22.26     27.55 o 
 -13   2   7       25.10       32.70     50.47 o 
 -12   2   7        1.52       -1.84     23.62 o 
 -11   2   7      439.39      496.93     63.20 o 
 -10   2   7        2.53       29.35     17.74 o 
  -9   2   7      165.97      192.86     37.09 o 
  -8   2   7      863.30      976.37     77.04 o 
  -7   2   7      210.84      209.49     46.98 o 
  -6   2   7     2409.17     2485.52    198.93 o 
  -5   2   7        1.42        2.03      2.25 o 
  -4   2   7     2381.56     2575.35     69.59 o 
  -3   2   7        1.17        6.34      5.51 o 
  -2   2   7      112.65       94.54     22.52 o 
  -1   2   7       38.60       21.08      5.70 o 
   0   2   7       87.32       76.41     19.19 o 
   1   2   7     3576.17     3180.47    539.83 o 
   2   2   7     1284.78     1293.99     58.71 o 
   3   2   7      412.12      507.81     27.33 o 
   4   2   7       84.03       90.00     20.11 o 
   5   2   7      209.93      240.91     40.52 o 
   6   2   7       12.50        5.06     10.46 o 
   7   2   7       45.42       40.75     15.32 o 
   8   2   7      241.01      261.38     40.49 o 
   9   2   7        1.91      -11.25     15.00 o 
  10   2   7       23.16       42.94     16.90 o 
  11   2   7        5.37       -0.26     10.88 o 
  12   2   7       13.00       43.35     25.93 o 
  13   2   7        0.13       -3.13     15.63 o 
 -13   3   7      199.78      118.41     55.56 o 
 -12   3   7       57.46       70.22     27.10 o 
 -11   3   7      430.40      417.32     58.77 o 
 -10   3   7      435.83      445.35     57.15 o 
  -9   3   7      166.01      148.30     33.51 o 
  -8   3   7      181.23      224.73     38.59 o 
  -7   3   7      187.98      156.21     29.74 o 
  -6   3   7      144.50      101.47     76.20 o 
  -5   3   7      336.49      323.75     19.09 o 
  -4   3   7     1208.69     1235.04     51.59 o 
  -3   3   7     1903.15     1957.17     51.70 o 
  -2   3   7       19.24       37.61      6.38 o 
  -1   3   7     1196.38     1226.07     39.93 o 
   0   3   7     1048.77     1164.22     40.20 o 
   1   3   7      808.02      857.64     39.82 o 
   2   3   7       45.55       42.12     10.53 o 
   3   3   7        1.76        1.24      4.59 o 
   4   3   7      847.70      818.84     63.51 o 
   5   3   7       94.25       85.32     20.29 o 
   6   3   7      384.76      408.51     49.21 o 
   7   3   7       70.62       61.19     18.55 o 
   8   3   7      185.47      197.02     37.20 o 
   9   3   7       69.86       86.78     27.37 o 
  10   3   7        4.18       12.49     17.72 o 
  11   3   7        0.20        2.32     21.25 o 
  12   3   7        9.82        6.93     15.81 o 
  13   3   7       56.56       46.14     22.62 o 
 -13   4   7        0.00        6.61     19.18 o 
 -12   4   7        0.01       -6.40     22.37 o 
 -11   4   7      256.49      263.44     46.40 o 
 -10   4   7     1000.40      934.07     81.37 o 
  -9   4   7       13.07       13.50     14.11 o 
  -8   4   7      353.25      342.16     45.22 o 
  -7   4   7       58.65       23.21     30.52 o 
  -6   4   7      452.44      490.95     26.48 o 
  -5   4   7      103.32      108.69      9.11 o 
  -4   4   7      494.88      549.15     32.30 o 
  -3   4   7      205.81      213.73     15.29 o 
  -2   4   7      743.94      707.43     30.42 o 
  -1   4   7      468.50      466.55     24.90 o 
   0   4   7       14.44       11.80      4.15 o 
   1   4   7        4.90       -1.04      5.31 o 
   2   4   7     2004.62     2052.85     75.35 o 
   3   4   7     1448.65     1452.10     46.85 o 
   4   4   7       34.87       40.38     15.65 o 
   5   4   7       10.74       16.43     13.44 o 
   6   4   7        3.83       -0.06     21.41 o 
   7   4   7      801.77      796.62     70.80 o 
   8   4   7      788.64      791.21     73.54 o 
   9   4   7       40.95       20.68     12.73 o 
  10   4   7       60.45       71.53     23.83 o 
  11   4   7       48.00       64.92     25.60 o 
  12   4   7       44.89       40.95     19.05 o 
  13   4   7        3.10      -12.50     43.47 o 
 -13   5   7        0.03      -12.65     38.38 o 
 -12   5   7      263.70      189.32     47.74 o 
 -11   5   7        0.01        0.51     38.15 o 
 -10   5   7     1958.03     2074.52    119.53 o 
  -9   5   7      216.65      188.51     42.47 o 
  -8   5   7      531.15      505.37     64.90 o 
  -7   5   7      558.68      439.24     76.69 o 
  -6   5   7      500.01      498.38     25.14 o 
  -5   5   7       82.89       81.42      7.33 o 
  -4   5   7      707.91      718.02     24.02 o 
  -3   5   7      232.56      278.95     26.57 o 
  -2   5   7      213.23      206.32     15.94 o 
  -1   5   7      484.11      569.26     28.04 o 
   0   5   7      659.93      307.70    174.49 o 
   1   5   7      179.69      146.04     25.20 o 
   2   5   7        5.09        2.83      7.53 o 
   3   5   7      363.77      385.01     26.37 o 
   4   5   7      338.58      330.22     37.50 o 
   5   5   7        7.67       -4.13     14.74 o 
   6   5   7      597.52      586.05     58.89 o 
   7   5   7     1565.86     1802.53    126.07 o 
   8   5   7       82.82       43.51     15.42 o 
   9   5   7      203.00      215.14     49.09 o 
  10   5   7      112.16       84.62     25.01 o 
  11   5   7      440.56      457.60     62.06 o 
  12   5   7        2.88       -0.01     20.37 o 
  13   5   7       16.91       76.24     36.89 o 
 -13   6   7       99.11      105.83     54.10 o 
 -12   6   7       71.82       -0.65     32.25 o 
 -11   6   7      130.36       59.14     37.01 o 
 -10   6   7      177.69      213.02     59.29 o 
  -9   6   7      381.00      330.69     65.12 o 
  -8   6   7      152.97      170.69     33.31 o 
  -7   6   7      705.00      737.21     35.71 o 
  -6   6   7        1.97       -0.42      5.78 o 
  -5   6   7     1874.06     1897.27     42.04 o 
  -4   6   7        0.29        7.01      4.94 o 
  -3   6   7     2787.63     2657.74     57.74 o 
  -2   6   7     1517.88     1423.31     84.97 o 
  -1   6   7      686.82      671.66     34.11 o 
   0   6   7     3235.08     3189.11     87.37 o 
   1   6   7      160.88       86.85     20.11 o 
   2   6   7       69.79       80.72     15.63 o 
   3   6   7      285.23      270.00     25.24 o 
   4   6   7        1.43       11.67     11.66 o 
   5   6   7       33.80       50.50     16.45 o 
   6   6   7      524.31      496.48     54.80 o 
   7   6   7      119.61      106.55     26.16 o 
   8   6   7      280.95      305.94     47.14 o 
   9   6   7       29.32       31.98     13.49 o 
  10   6   7       12.36        2.51     31.23 o 
  11   6   7       23.01       25.13     20.21 o 
  12   6   7      810.54     1096.03    142.03 o 
  13   6   7      275.14      268.16     70.34 o 
 -13   7   7       36.46      -18.09     26.69 o 
 -12   7   7        4.41      -12.88     17.31 o 
 -11   7   7        7.98       -6.90     14.21 o 
 -10   7   7       63.47       53.14     18.13 o 
  -9   7   7      147.85      123.72     27.74 o 
  -8   7   7       57.27       68.22      8.71 o 
  -7   7   7        1.23       59.36     12.03 o 
  -6   7   7      104.26       86.13      7.82 o 
  -5   7   7      284.45      296.01     17.84 o 
  -4   7   7       91.22       79.93      8.30 o 
  -3   7   7      243.95      232.67     15.93 o 
  -2   7   7       44.96       31.07      7.99 o 
  -1   7   7      511.73      494.13     29.27 o 
   0   7   7       75.95       52.60     53.54 o 
   1   7   7       57.74       49.79     25.95 o 
   2   7   7      440.21      512.15     54.70 o 
   3   7   7        8.44       24.44     20.14 o 
   4   7   7      606.57      543.49     88.21 o 
   5   7   7        0.07        1.31     13.32 o 
   6   7   7       30.88       15.76     18.64 o 
   7   7   7       12.21       51.82     31.22 o 
   8   7   7      227.54      209.61     53.05 o 
   9   7   7      552.31      533.27     90.83 o 
  10   7   7        0.00       21.75     28.48 o 
  11   7   7      258.86      249.69     67.23 o 
  12   7   7        9.64       13.87     20.24 o 
 -12   8   7       98.77       75.73     40.87 o 
 -11   8   7       20.37       45.29     36.47 o 
 -10   8   7      182.10      114.10     33.37 o 
  -9   8   7      396.41      401.78     52.41 o 
  -8   8   7       83.01       89.98     24.14 o 
  -7   8   7        7.97        0.62     10.16 o 
  -6   8   7        0.02        4.99      7.24 o 
  -5   8   7      311.09      337.57     19.68 o 
  -4   8   7       44.32       60.45      7.02 o 
  -3   8   7      217.64      218.40     15.34 o 
  -2   8   7     1756.21     1795.55     54.62 o 
  -1   8   7      207.62      216.12     24.03 o 
   0   8   7      710.34      713.17     55.53 o 
   1   8   7      374.36      385.97     41.06 o 
   2   8   7       42.73       18.14     22.50 o 
   3   8   7      183.15      178.86     23.59 o 
   4   8   7      718.49      683.79     57.92 o 
   5   8   7       87.09      122.77     41.26 o 
   6   8   7      481.05      522.08     81.87 o 
   7   8   7      423.80      364.28     70.48 o 
   8   8   7       15.35       11.30     17.98 o 
   9   8   7        0.45      -16.73     16.73 o 
  10   8   7      233.78      210.08     58.20 o 
  11   8   7      214.69      298.88     70.83 o 
  12   8   7       38.34       33.53     32.85 o 
 -12   9   7       76.42       -0.56     27.92 o 
 -11   9   7       21.15      -10.12     35.27 o 
 -10   9   7      335.55      368.63     87.98 o 
  -9   9   7      115.32      131.07     45.96 o 
  -8   9   7       15.03        0.10      8.98 o 
  -7   9   7       27.03       49.45     18.26 o 
  -6   9   7        6.49        5.83      5.23 o 
  -5   9   7        2.02       12.12      4.35 o 
  -4   9   7       39.91       34.22     11.02 o 
  -3   9   7        2.22        3.99      4.46 o 
  -2   9   7     2550.18     2352.43     65.61 o 
  -1   9   7       44.70       75.77     15.17 o 
   0   9   7      489.08      461.62     45.32 o 
   1   9   7        2.43       11.09      8.64 o 
   2   9   7      402.12      437.84     47.53 o 
   3   9   7      734.06      644.75     44.89 o 
   4   9   7      174.19      182.34     31.31 o 
   5   9   7     2033.49     2117.20    106.98 o 
   6   9   7     2746.39     2864.07    193.75 o 
   7   9   7      119.44      144.14     46.55 o 
   8   9   7       98.14       84.64     34.07 o 
   9   9   7       36.79       33.91     27.18 o 
  10   9   7      639.60      805.35    116.93 o 
  11   9   7      745.59      696.17    110.79 o 
  12   9   7        3.19        7.10     17.39 o 
 -12  10   7       70.89       93.13     48.77 o 
 -11  10   7       36.25        0.53     27.71 o 
 -10  10   7       28.97       64.09     38.31 o 
  -9  10   7       42.48       67.51     18.81 o 
  -8  10   7        0.90       -1.05     24.01 o 
  -7  10   7      418.35      407.53     24.48 o 
  -6  10   7        1.59        8.83      5.28 o 
  -5  10   7      287.57      287.98     21.67 o 
  -4  10   7      119.80       99.23     19.92 o 
  -3  10   7      179.69      180.25     16.01 o 
  -2  10   7        0.00        4.74      6.39 o 
  -1  10   7      429.98      476.32     35.50 o 
   0  10   7      225.99      126.77     35.91 o 
   1  10   7      206.92      192.63     31.46 o 
   2  10   7      364.21      394.28     44.26 o 
   3  10   7      177.69      200.97     33.24 o 
   4  10   7       65.81       72.92     22.37 o 
   5  10   7     1364.16     1383.95    136.20 o 
   6  10   7        2.89       48.52     26.24 o 
   7  10   7      216.80      241.92     61.81 o 
   8  10   7      337.10      300.92     69.36 o 
   9  10   7       52.67       82.81     38.79 o 
  10  10   7        3.51       97.70     44.44 o 
  11  10   7      424.53      363.65     81.03 o 
  12  10   7      215.57      333.55     79.76 o 
 -12  11   7        8.34       25.86     28.15 o 
 -11  11   7       12.00      -41.85     41.85 o 
 -10  11   7       30.73       55.03     37.11 o 
  -9  11   7       25.60       52.99     41.17 o 
  -8  11   7      166.79      123.33     27.83 o 
  -7  11   7       35.60       64.00     10.75 o 
  -6  11   7      103.06      142.92     14.71 o 
  -5  11   7      185.13      184.86     17.14 o 
  -4  11   7      201.81      216.37     16.17 o 
  -3  11   7     2048.54     1980.48     62.49 o 
  -2  11   7      943.33     1002.11     45.16 o 
  -1  11   7       95.43      150.06     26.33 o 
   0  11   7      840.24      816.72     63.01 o 
   1  11   7        6.32       11.84     38.97 o 
   2  11   7      202.01      209.01     33.91 o 
   3  11   7     3004.87     2832.94    122.36 o 
   4  11   7     5598.44     5526.10    172.02 o 
   5  11   7     1672.25     1811.53    100.78 o 
   6  11   7      445.04      516.11     85.08 o 
   7  11   7      224.41      261.85     62.43 o 
   8  11   7       88.10      117.92     44.37 o 
   9  11   7      256.20      391.16     79.48 o 
  10  11   7      106.11       93.11     41.56 o 
  11  11   7      895.30     1118.88    144.73 o 
  12  11   7      207.90      184.86     58.36 o 
 -12  12   7        8.98       50.21     33.80 o 
 -11  12   7       92.12       89.92     51.15 o 
 -10  12   7       65.08       97.57     47.26 o 
  -9  12   7        4.14       13.64     20.29 o 
  -8  12   7       35.31       69.62     37.48 o 
  -7  12   7      241.62      256.54     20.55 o 
  -6  12   7      693.53      695.60     31.37 o 
  -5  12   7     1209.71     1176.56     52.80 o 
  -4  12   7      658.34      707.67     41.61 o 
  -3  12   7      140.23      136.43     15.90 o 
  -2  12   7       38.98       21.96      6.34 o 
  -1  12   7     1990.87     1927.21     72.16 o 
   0  12   7      696.42      695.06     50.22 o 
   1  12   7      533.50      522.18     53.00 o 
   2  12   7      134.89      115.90     24.67 o 
   3  12   7      111.90      136.93     40.20 o 
   4  12   7       67.97       48.42     18.48 o 
   5  12   7      727.62      739.80    103.20 o 
   6  12   7        1.14        6.27     15.11 o 
   7  12   7      625.81      538.01     91.46 o 
   8  12   7      357.34      412.29     82.60 o 
   9  12   7      210.48      198.80     57.12 o 
  10  12   7       38.88       63.16     38.44 o 
  11  12   7        3.72      -18.98     22.60 o 
  12  12   7       25.09      105.06     39.10 o 
 -12  13   7        6.83      -26.47     33.21 o 
 -11  13   7      131.50      165.00     66.55 o 
 -10  13   7       90.78       42.93     30.24 o 
  -9  13   7       53.10       47.47     31.29 o 
  -8  13   7       63.28      109.41     50.06 o 
  -7  13   7       32.44       47.55     14.91 o 
  -6  13   7      256.74      261.28     28.44 o 
  -5  13   7       28.86       44.07      8.87 o 
  -4  13   7      113.95       80.87     15.43 o 
  -3  13   7      136.44      136.73     15.54 o 
  -2  13   7      282.44      255.56     26.09 o 
  -1  13   7      955.80      985.58     46.84 o 
   0  13   7        2.89       18.16     12.45 o 
   1  13   7     4036.37     3978.79    146.04 o 
   2  13   7      502.45      510.48     52.42 o 
   3  13   7     1365.49     1299.44     84.87 o 
   4  13   7     3546.16     3560.85    192.61 o 
   5  13   7      244.87      315.11     44.51 o 
   6  13   7        2.36       -4.43     24.57 o 
   7  13   7     3134.10     3255.01    224.44 o 
   8  13   7      132.09      119.98     49.79 o 
   9  13   7      155.57      152.58     52.32 o 
  10  13   7      156.92      177.93     59.51 o 
  11  13   7       63.82       39.20     26.62 o 
 -11  14   7       45.09       25.50     39.15 o 
 -10  14   7       36.17       59.78     36.57 o 
  -9  14   7      251.69      392.71     92.78 o 
  -8  14   7      310.12      392.35     86.70 o 
  -7  14   7        2.07       48.08     16.13 o 
  -6  14   7      354.96      385.57     35.72 o 
  -5  14   7       25.98       19.61      9.28 o 
  -4  14   7        7.90        7.37      7.93 o 
  -3  14   7      403.76      369.54     27.15 o 
  -2  14   7     1081.72     1120.82     48.86 o 
  -1  14   7      125.40      123.06     26.33 o 
   0  14   7      345.89      286.50     40.20 o 
   1  14   7      112.54      103.66     46.60 o 
   2  14   7     1227.48     1240.67     83.09 o 
   3  14   7      136.46      164.19     29.30 o 
   4  14   7       83.07       42.68     17.94 o 
   5  14   7     1155.86     1151.17     85.48 o 
   6  14   7       79.03       76.55     37.84 o 
   7  14   7       40.26      160.70     54.89 o 
   8  14   7        5.06       42.62     26.87 o 
   9  14   7       71.84       55.76     39.75 o 
  10  14   7        0.08       37.64     28.08 o 
  11  14   7      435.18      393.16     86.97 o 
 -11  15   7      201.35      162.35     62.73 o 
 -10  15   7        0.55      -34.90     47.26 o 
  -9  15   7        0.30        8.93     18.59 o 
  -8  15   7      381.87      421.83     91.56 o 
  -7  15   7     1499.69     1592.47     73.83 o 
  -6  15   7       76.40       79.46     47.01 o 
  -5  15   7       39.01       65.89     17.78 o 
  -4  15   7        6.36        3.56      7.54 o 
  -3  15   7      101.37      106.65     12.52 o 
  -2  15   7     1504.83     1501.52     62.30 o 
  -1  15   7        0.29        6.26     10.59 o 
   0  15   7      558.72      505.46     70.20 o 
   1  15   7       79.65       65.67     20.18 o 
   2  15   7      617.25      652.09     46.78 o 
   3  15   7      770.43      751.48     67.16 o 
   4  15   7      172.13      163.86     31.54 o 
   5  15   7      129.49      168.59     32.82 o 
   6  15   7     1304.53     1399.59    148.59 o 
   7  15   7      581.98      513.23     90.58 o 
   8  15   7      129.70      110.94     43.36 o 
   9  15   7        0.02        1.69     19.69 o 
  10  15   7      120.16      274.61     71.66 o 
  11  15   7       86.09      155.54     56.16 o 
 -11  16   7       10.57       52.35     40.66 o 
 -10  16   7       77.28      147.15     62.42 o 
  -9  16   7       89.96       92.94     47.93 o 
  -8  16   7      297.81      307.49     79.73 o 
  -7  16   7       24.43       57.59     61.05 o 
  -6  16   7       19.61       16.95     16.60 o 
  -5  16   7      103.71      113.83     22.85 o 
  -4  16   7       34.62       25.85      9.62 o 
  -3  16   7        0.11        0.02      4.27 o 
  -2  16   7      421.76      440.90     31.22 o 
  -1  16   7     3372.52     3253.25    104.55 o 
   0  16   7        1.07        3.46      3.74 o 
   1  16   7       42.34       60.35     28.25 o 
   2  16   7      861.69      926.29     56.57 o 
   3  16   7       67.06       44.23     15.60 o 
   4  16   7      190.15      173.83     32.35 o 
   5  16   7      121.82      108.19     26.04 o 
   6  16   7        7.64       -8.11     16.34 o 
   7  16   7      111.57       67.25     33.23 o 
   8  16   7       49.70       53.92     42.41 o 
   9  16   7       20.89       15.14     23.18 o 
  10  16   7       25.25        9.93     13.67 o 
  11  16   7       14.39       38.57     25.49 o 
 -10  17   7      513.95      633.54    124.40 o 
  -9  17   7       21.31       61.47     46.00 o 
  -8  17   7      134.25       73.58     41.65 o 
  -7  17   7      401.88      442.38     60.59 o 
  -6  17   7       21.66       21.30     15.53 o 
  -5  17   7      746.63      769.66    104.74 o 
  -4  17   7      454.98      335.98     37.40 o 
  -3  17   7        3.17        6.63      4.23 o 
  -2  17   7      350.00      330.02     23.98 o 
  -1  17   7      484.18      568.81     40.85 o 
   0  17   7      397.37      388.34     54.36 o 
   1  17   7       28.81       35.14     17.25 o 
   2  17   7      174.20      110.62     19.77 o 
   3  17   7        4.61       25.95     19.87 o 
   4  17   7       47.18       68.85     24.08 o 
   5  17   7        2.47        5.96     15.32 o 
   6  17   7      214.75      200.17     58.80 o 
   7  17   7      487.91      443.81     89.12 o 
   8  17   7      105.57      149.05     52.65 o 
   9  17   7       73.96      121.22     46.36 o 
  10  17   7      200.09      198.74     63.41 o 
 -10  18   7      611.54      820.91    145.52 o 
  -9  18   7       26.04       85.51     46.15 o 
  -8  18   7      101.95      210.63     73.21 o 
  -7  18   7        8.04       -9.77     16.61 o 
  -6  18   7     2455.10     2503.49    141.97 o 
  -5  18   7      278.56      272.48     47.34 o 
  -4  18   7      338.51      308.80     53.33 o 
  -3  18   7       41.11       37.90     13.76 o 
  -2  18   7       83.50       88.44     13.13 o 
  -1  18   7      363.20      378.78     33.28 o 
   0  18   7     1467.62     1675.59    104.90 o 
   1  18   7       20.27       -0.22      9.81 o 
   2  18   7       32.33       16.87     19.14 o 
   3  18   7       47.56       48.02     17.73 o 
   4  18   7       28.36       50.47     19.82 o 
   5  18   7       82.36      102.40     26.25 o 
   6  18   7       50.91       18.88     15.25 o 
   7  18   7        0.59        4.20     15.23 o 
   8  18   7       44.04       83.01     42.12 o 
   9  18   7      163.42      159.27     59.04 o 
  10  18   7        1.60      -36.09     36.09 o 
 -10  19   7        1.39       -9.26     28.45 o 
  -9  19   7      364.80      347.19     93.33 o 
  -8  19   7        0.61      -28.41     43.20 o 
  -7  19   7      232.33      554.07    131.39 o 
  -6  19   7      251.31      305.57     57.31 o 
  -5  19   7      116.02      146.98     37.28 o 
  -4  19   7      310.00      330.37     51.35 o 
  -3  19   7      719.35      728.15     76.71 o 
  -2  19   7      291.66      195.40     40.31 o 
  -1  19   7     1367.65     1178.34     54.58 o 
   0  19   7     1072.44     1060.10     84.80 o 
   1  19   7        0.10       -8.67     18.11 o 
   2  19   7        0.01       24.37     17.25 o 
   3  19   7        2.07        6.78     12.28 o 
   4  19   7     1219.42     1217.39     90.41 o 
   5  19   7       19.29       12.33     11.68 o 
   6  19   7      881.70      886.58    107.26 o 
   7  19   7       43.48       16.52     16.76 o 
   8  19   7       47.68       65.02     41.86 o 
   9  19   7       38.75       98.67     39.68 o 
  10  19   7        4.74        7.71     22.27 o 
  -9  20   7        1.42       91.52     56.39 o 
  -8  20   7        5.56       26.18     27.86 o 
  -7  20   7      220.30      200.65     67.51 o 
  -6  20   7      208.26      253.36     46.24 o 
  -5  20   7       27.95       32.91     13.89 o 
  -4  20   7       18.38      -12.13     19.37 o 
  -3  20   7       58.72       66.18     28.84 o 
  -2  20   7      600.38      496.48     63.07 o 
  -1  20   7      153.81      168.92     64.33 o 
   0  20   7        7.96       -4.55     13.65 o 
   1  20   7      459.32      388.73     52.53 o 
   2  20   7      149.28      109.95     29.23 o 
   3  20   7        6.75        8.95     16.91 o 
   4  20   7       35.08       31.83     18.88 o 
   5  20   7      330.16      251.76     42.42 o 
   6  20   7       22.25        4.79     17.10 o 
   7  20   7        7.19      -16.48     29.61 o 
   8  20   7      124.68      233.60     67.40 o 
   9  20   7      115.97      145.45     56.98 o 
  -9  21   7        0.44       34.68     43.60 o 
  -8  21   7        6.90      -23.78     36.79 o 
  -7  21   7        0.19       -2.83     27.31 o 
  -6  21   7        9.21       32.07     23.83 o 
  -5  21   7       24.12       39.31     16.26 o 
  -4  21   7        2.79        3.49     15.46 o 
  -3  21   7      127.53      147.72     36.39 o 
  -2  21   7      157.95      149.73     36.15 o 
  -1  21   7       45.49       42.13     19.47 o 
   0  21   7      553.06      466.97     50.40 o 
   1  21   7      214.87      206.78     39.42 o 
   2  21   7        4.79        8.94     14.27 o 
   3  21   7      600.01      557.29     62.75 o 
   4  21   7       84.21       83.21     23.41 o 
   5  21   7      111.94       60.69     19.98 o 
   6  21   7       43.62       21.91     17.05 o 
   7  21   7        4.91       25.45     31.73 o 
   8  21   7      389.64      549.20    106.23 o 
   9  21   7      100.97      143.74     57.66 o 
  -8  22   7        9.33       50.06     43.63 o 
  -7  22   7      102.00      117.26     55.44 o 
  -6  22   7      114.65      106.16     32.35 o 
  -5  22   7      156.69      195.42     64.74 o 
  -4  22   7        0.01        0.59     12.41 o 
  -3  22   7       48.12       67.08     27.29 o 
  -2  22   7       11.07        7.37     12.22 o 
  -1  22   7       11.29       34.23     31.42 o 
   0  22   7      156.90      147.78     30.22 o 
   1  22   7        6.93       14.15     18.55 o 
   2  22   7        5.81      -18.42     18.42 o 
   3  22   7       18.47       10.88     11.90 o 
   4  22   7      123.63       96.69     27.82 o 
   5  22   7       12.09        0.04     10.37 o 
   6  22   7       76.03       73.18     24.45 o 
   7  22   7      269.23      427.28     95.02 o 
   8  22   7      183.96      316.85     83.10 o 
  -8  23   7        5.46       -2.73     22.14 o 
  -7  23   7        2.28      -29.12     29.12 o 
  -6  23   7       48.17        8.65     17.49 o 
  -5  23   7      392.15      505.60     70.92 o 
  -4  23   7      245.56      298.74     95.31 o 
  -3  23   7      108.96       67.07     55.07 o 
  -2  23   7      517.92      519.39     69.08 o 
  -1  23   7        0.01       61.20     90.07 o 
   0  23   7       29.36       -6.27     21.92 o 
   1  23   7       56.91       36.19     27.92 o 
   2  23   7       77.01       78.48     24.58 o 
   3  23   7       25.90       19.11     18.65 o 
   4  23   7        1.13       -0.85     20.20 o 
   5  23   7       90.57       83.63     25.80 o 
   6  23   7        3.96        5.50     14.35 o 
   7  23   7      227.21      329.30     86.53 o 
   8  23   7       13.98      -21.16     32.43 o 
  -7  24   7      139.70      174.29     69.20 o 
  -6  24   7       72.35       84.01     25.70 o 
  -5  24   7      114.54       69.80     27.36 o 
  -4  24   7       49.05       74.78     32.60 o 
  -3  24   7      300.84      361.29     60.23 o 
  -2  24   7      605.44      614.48     77.05 o 
  -1  24   7       30.51        4.93     52.22 o 
   0  24   7       31.60       30.13     18.68 o 
   1  24   7      246.55      214.37     36.13 o 
   2  24   7       29.04       17.90     12.90 o 
   3  24   7       38.45       15.23     15.42 o 
   4  24   7       49.97       28.16     17.08 o 
   5  24   7       25.33       28.35     19.97 o 
   6  24   7      212.10      293.51     48.13 o 
   7  24   7       28.79      -38.54     38.54 o 
  -7  25   7       34.34       33.22     27.12 o 
  -6  25   7        0.03       -4.17     17.62 o 
  -5  25   7      121.44      127.89     35.05 o 
  -4  25   7      271.67      307.80     57.75 o 
  -3  25   7      112.86      121.34     33.82 o 
  -2  25   7       97.75      116.67     35.22 o 
  -1  25   7      105.70       86.02     28.33 o 
   0  25   7        7.99       18.52     54.16 o 
   1  25   7        0.03       14.12     12.93 o 
   2  25   7       21.46       23.04     15.89 o 
   3  25   7        0.29        2.71     18.86 o 
   4  25   7        8.30       12.43     14.78 o 
   5  25   7       27.25      -33.63     60.04 o 
   6  25   7      266.78      353.21     53.63 o 
  -6  26   7       21.96       56.10     30.73 o 
  -5  26   7       12.88      -15.79     22.00 o 
  -4  26   7      125.50      134.24     39.33 o 
  -3  26   7        1.68        7.12     24.15 o 
  -2  26   7      164.89      173.34     50.89 o 
  -1  26   7        3.11       15.25     13.16 o 
   0  26   7        4.38      -18.13     18.13 o 
   1  26   7       47.07       65.58     39.82 o 
   2  26   7       16.66       14.20     11.22 o 
   3  26   7      126.03      140.36     28.78 o 
   4  26   7       39.48       47.54     17.18 o 
   5  26   7       24.91       21.07     13.04 o 
   6  26   7        1.23        0.98     16.54 o 
  -5  27   7      453.60      624.44     83.36 o 
  -4  27   7       24.29       29.78     18.43 o 
  -3  27   7      380.00      378.92     64.56 o 
  -2  27   7       61.51      -13.19     24.85 o 
  -1  27   7        0.14       -6.67     14.23 o 
   0  27   7       41.13       35.00     16.79 o 
   1  27   7       71.30       62.64     42.68 o 
   2  27   7      204.10      301.08     43.27 o 
   3  27   7        6.86        4.43     17.29 o 
   4  27   7      192.04      245.33     40.26 o 
   5  27   7        1.20      -30.15     30.15 o 
  -3  28   7      368.85      383.46     86.83 o 
  -2  28   7       37.75      146.95    306.61 o 
  -1  28   7        7.17       49.44     20.28 o 
   0  28   7       44.71       51.60     23.16 o 
   1  28   7       12.54       -5.35     20.35 o 
   2  28   7       12.56       -7.23     14.65 o 
   3  28   7       55.92       56.07     22.30 o 
  -1  29   7        4.45        7.97     33.44 o 
   0  29   7       48.29       90.31     33.07 o 
   1  29   7       11.54       -8.09     20.95 o 
 -12   0   8       12.64        0.55     22.04 o 
 -10   0   8        6.11       26.16     31.57 o 
  -8   0   8       10.91      494.28     83.07 o 
  -6   0   8      903.51      890.29     98.61 o 
  -4   0   8      513.37      553.07     35.07 o 
  -2   0   8      170.65      148.96     18.54 o 
   0   0   8       47.55       37.47      9.84 o 
   2   0   8       75.07       92.54     17.12 o 
   4   0   8      110.52      102.80     35.14 o 
   6   0   8      104.82      119.57     40.60 o 
   8   0   8      277.03      234.23     59.64 o 
  10   0   8       33.90      -20.16     35.36 o 
  12   0   8      164.47      161.42     59.13 o 
 -12   1   8       16.72      -15.09     15.09 o 
 -11   1   8        0.63       -9.34     16.47 o 
 -10   1   8        9.80       34.24     21.06 o 
  -9   1   8       54.56       35.99     19.10 o 
  -8   1   8        6.70       20.71     13.89 o 
  -7   1   8     1120.53     1072.29     79.94 o 
  -6   1   8      118.72      207.84     44.98 o 
  -5   1   8     1452.27     1432.55     89.20 o 
  -4   1   8       68.36       67.31     14.04 o 
  -3   1   8       84.23       94.77     10.24 o 
  -2   1   8       84.23       91.33      9.64 o 
  -1   1   8       38.61       79.11      9.58 o 
   0   1   8      745.81      705.41     36.73 o 
   1   1   8     3356.70     3519.04     77.41 o 
   2   1   8        0.00       -4.82      6.49 o 
   3   1   8      151.72      157.09     21.72 o 
   4   1   8      416.85      389.88     45.61 o 
   5   1   8       76.29       48.57     15.35 o 
   6   1   8        3.38       11.85     13.38 o 
   7   1   8      792.22      750.30     70.78 o 
   8   1   8       14.52      -14.47     14.47 o 
   9   1   8      528.65      509.49     63.12 o 
  10   1   8        0.95      -20.87     20.87 o 
  11   1   8      118.30      116.19     32.36 o 
  12   1   8       22.38        2.53     38.92 o 
 -12   2   8      640.88      729.32     80.42 o 
 -11   2   8       32.70       60.05     24.72 o 
 -10   2   8       33.30       38.11     20.76 o 
  -9   2   8       41.95       40.09     22.24 o 
  -8   2   8      691.12      707.56     67.74 o 
  -7   2   8      649.72      667.03     62.47 o 
  -6   2   8      652.22      650.75     60.35 o 
  -5   2   8      860.01      772.25     62.13 o 
  -4   2   8     2021.65     2086.08     68.26 o 
  -3   2   8        0.31        0.67      3.95 o 
  -2   2   8       64.49       61.35      9.13 o 
  -1   2   8     5420.06     5589.06    116.34 o 
   0   2   8       15.84        9.74      6.87 o 
   1   2   8        1.82        3.18      6.74 o 
   2   2   8        6.61       -2.38      5.39 o 
   3   2   8       95.41       79.69     16.34 o 
   4   2   8       37.65        6.84      9.49 o 
   5   2   8      216.91      247.27     38.73 o 
   6   2   8       31.47       15.11     23.38 o 
   7   2   8     1717.21     1730.00    107.99 o 
   8   2   8       10.83       15.12     31.46 o 
   9   2   8       79.76       57.74     41.90 o 
  10   2   8      704.92      818.21     83.09 o 
  11   2   8       89.31       50.91     22.91 o 
  12   2   8       15.20       29.03     15.38 o 
 -12   3   8       19.45       49.92     24.62 o 
 -11   3   8       53.15       75.93     27.57 o 
 -10   3   8      346.98      364.73     53.05 o 
  -9   3   8        1.98       19.23     11.71 o 
  -8   3   8        2.36       20.91     16.78 o 
  -7   3   8      353.74      381.93     48.42 o 
  -6   3   8     1762.82     1372.71    189.02 o 
  -5   3   8       58.21       63.21     10.54 o 
  -4   3   8       46.78       54.94      9.39 o 
  -3   3   8        8.40        9.15      6.40 o 
  -2   3   8     1238.99     1278.54     42.74 o 
  -1   3   8        4.31       -2.80      4.18 o 
   0   3   8      123.34      139.97     16.88 o 
   1   3   8       47.61       53.95     10.51 o 
   2   3   8      439.96      476.87     29.92 o 
   3   3   8        0.01       -0.39     10.19 o 
   4   3   8      419.67      398.83     46.86 o 
   5   3   8      533.90      575.96     93.47 o 
   6   3   8      185.84      169.43     60.34 o 
   7   3   8      126.81       86.13     33.25 o 
   8   3   8        0.49       32.47     16.39 o 
   9   3   8      445.22      460.51     60.61 o 
  10   3   8       14.79       20.71     20.36 o 
  11   3   8      138.90      161.32     49.00 o 
  12   3   8       26.19        5.30     63.40 o 
 -12   4   8      335.10      295.33     79.17 o 
 -11   4   8      119.76      119.41     32.05 o 
 -10   4   8      274.12      238.54     43.84 o 
  -9   4   8        2.28      -14.84     14.84 o 
  -8   4   8        4.30      169.47     34.46 o 
  -7   4   8      320.87      333.47     43.75 o 
  -6   4   8     1684.72     1806.84     83.67 o 
  -5   4   8        9.07       18.97      9.78 o 
  -4   4   8      319.45      312.98     21.36 o 
  -3   4   8      706.95      646.61     32.39 o 
  -2   4   8       65.38       38.28      7.73 o 
  -1   4   8      690.85      283.79    167.98 o 
   0   4   8       17.99       26.11      9.49 o 
   1   4   8      129.23      125.24     15.51 o 
   2   4   8      809.17      726.67     41.52 o 
   3   4   8       89.83       63.15     14.74 o 
   4   4   8        3.36       -4.82      9.27 o 
   5   4   8        3.61        4.79     16.14 o 
   6   4   8      246.71      228.42     38.00 o 
   7   4   8      408.12      421.75     53.52 o 
   8   4   8      288.92      342.16     50.62 o 
   9   4   8      102.97       94.77     49.00 o 
  10   4   8        3.11       16.04     30.62 o 
  11   4   8       37.17       13.01     14.19 o 
  12   4   8       51.61       42.29     43.33 o 
 -12   5   8      197.02      219.09     74.11 o 
 -11   5   8       64.05       81.53     25.64 o 
 -10   5   8       15.17       -5.02     13.70 o 
  -9   5   8       20.81       33.19     15.15 o 
  -8   5   8       80.55       97.46     26.46 o 
  -7   5   8     1175.66     1194.65     81.89 o 
  -6   5   8     1632.49     1658.78     46.20 o 
  -5   5   8      373.46      411.95     17.86 o 
  -4   5   8       14.45       15.44      5.17 o 
  -3   5   8      130.11      124.91     13.37 o 
  -2   5   8      423.00      453.77     33.61 o 
  -1   5   8      467.02      426.70     29.08 o 
   0   5   8      572.15      558.41     38.95 o 
   1   5   8      234.98      234.20     27.19 o 
   2   5   8     1452.28     1492.10     69.20 o 
   3   5   8      476.21      474.36     39.88 o 
   4   5   8       11.08       -6.17     10.05 o 
   5   5   8      113.49      134.96     27.15 o 
   6   5   8      471.02      488.51     56.36 o 
   7   5   8      208.04      194.66     51.79 o 
   8   5   8       32.25       14.16     12.10 o 
   9   5   8        5.29       21.41     14.00 o 
  10   5   8      175.69      221.02     64.43 o 
  11   5   8       61.86       47.59     18.03 o 
  12   5   8        0.60        7.45     24.02 o 
 -12   6   8       32.40       23.56     35.35 o 
 -11   6   8      683.47      721.39    120.64 o 
 -10   6   8      205.69      195.19     80.81 o 
  -9   6   8       29.81       12.97     25.43 o 
  -8   6   8       19.63        4.87     13.24 o 
  -7   6   8       32.66       37.04      8.48 o 
  -6   6   8       16.49       38.54      8.42 o 
  -5   6   8      167.81      162.82     11.80 o 
  -4   6   8        1.97       -4.42      4.42 o 
  -3   6   8      975.81      999.16     41.43 o 
  -2   6   8      311.47      276.36     35.92 o 
  -1   6   8       26.37       27.82     16.75 o 
   0   6   8      310.34      326.67     30.15 o 
   1   6   8        9.76        5.73      9.22 o 
   2   6   8      265.94      233.62     42.44 o 
   3   6   8        0.32        9.56     11.56 o 
   4   6   8        9.30       14.79     11.91 o 
   5   6   8       72.09       92.94     45.90 o 
   6   6   8       43.48       12.92     17.18 o 
   7   6   8      544.38      606.05     65.37 o 
   8   6   8      447.51      507.67     90.57 o 
   9   6   8       29.10       18.75     16.66 o 
  10   6   8      235.54      278.09     49.06 o 
  11   6   8      197.33      187.78     62.71 o 
  12   6   8        3.65       29.12     26.01 o 
 -12   7   8       13.21      -34.85     34.85 o 
 -11   7   8      147.39       58.01     32.17 o 
 -10   7   8       58.70      110.75     64.32 o 
  -9   7   8      158.22      164.79     32.89 o 
  -8   7   8       18.87        8.19     17.45 o 
  -7   7   8        0.48        2.99      8.01 o 
  -6   7   8      108.52      100.24      9.50 o 
  -5   7   8      251.12      290.14     17.48 o 
  -4   7   8        0.35        3.13      4.67 o 
  -3   7   8        4.28        1.27      5.43 o 
  -2   7   8      356.69      337.88     25.19 o 
  -1   7   8      153.17      162.09     20.66 o 
   0   7   8     1507.39     1359.80     79.77 o 
   1   7   8       37.98       29.80     11.31 o 
   2   7   8     1964.49     1866.21     96.30 o 
   3   7   8     2863.00     2641.17    117.06 o 
   4   7   8      160.96      177.26     31.94 o 
   5   7   8      240.67      216.10     55.07 o 
   6   7   8     1179.98     1188.94    125.46 o 
   7   7   8        2.61        7.77     12.72 o 
   8   7   8      478.39      336.16     71.99 o 
   9   7   8      583.26      689.55    105.96 o 
  10   7   8        0.10      -33.30     33.30 o 
  11   7   8       42.37       10.08     13.75 o 
  12   7   8       15.83       31.76     25.46 o 
 -12   8   8      131.19      123.52     58.89 o 
 -11   8   8       29.53       94.60     53.88 o 
 -10   8   8        3.41        6.86     23.44 o 
  -9   8   8       48.76       34.94     16.41 o 
  -8   8   8       49.10       50.25     18.50 o 
  -7   8   8        0.00        0.59      6.87 o 
  -6   8   8       68.88       62.23      7.75 o 
  -5   8   8        1.62        2.68      6.61 o 
  -4   8   8     1266.33     1083.68    109.29 o 
  -3   8   8     1283.62      899.05    215.73 o 
  -2   8   8      101.94       58.06     32.91 o 
  -1   8   8       10.88       15.62      8.22 o 
   0   8   8       13.35       36.91     12.37 o 
   1   8   8       45.05       61.59     18.02 o 
   2   8   8       28.47       22.10     14.81 o 
   3   8   8       75.70       44.56     17.95 o 
   4   8   8      533.87      618.74     58.91 o 
   5   8   8      205.14      227.93     54.07 o 
   6   8   8       54.83       55.99     28.48 o 
   7   8   8       10.07       18.64     17.66 o 
   8   8   8      549.40      551.58     92.00 o 
   9   8   8      329.13      346.99     76.28 o 
  10   8   8        0.50      -14.90     24.34 o 
  11   8   8       51.29       58.37     37.08 o 
  12   8   8       78.00       98.58     50.94 o 
 -12   9   8       25.64       -6.33     22.44 o 
 -11   9   8      227.76      287.12     83.82 o 
 -10   9   8       13.86       35.03     32.22 o 
  -9   9   8       26.11       26.90     26.15 o 
  -8   9   8       92.45      131.63     27.87 o 
  -7   9   8       58.85       78.49     20.23 o 
  -6   9   8       77.86       89.59     11.36 o 
  -5   9   8       15.57       12.15      5.31 o 
  -4   9   8      166.06      120.23     30.66 o 
  -3   9   8        5.37        6.31      4.98 o 
  -2   9   8     1580.02     1515.09     62.33 o 
  -1   9   8       67.58       27.84     12.06 o 
   0   9   8      383.75      389.12     44.50 o 
   1   9   8        2.68       23.05     15.41 o 
   2   9   8      956.14      903.98     69.47 o 
   3   9   8     4448.05     4297.56    152.32 o 
   4   9   8     5885.60     5895.24    182.15 o 
   5   9   8     1711.31     1700.72     99.52 o 
   6   9   8     2399.98     2270.92    178.44 o 
   7   9   8       32.48       68.26     32.59 o 
   8   9   8       73.67       65.78     35.80 o 
   9   9   8        0.01       24.37     21.33 o 
  10   9   8       92.36       59.13     40.51 o 
  11   9   8      250.66      278.83     77.15 o 
  12   9   8      246.90      308.98     79.72 o 
 -12  10   8        1.74       20.40     39.59 o 
 -11  10   8       85.80      123.90     51.04 o 
 -10  10   8       10.48       61.48     46.39 o 
  -9  10   8        8.37       23.52     27.31 o 
  -8  10   8       91.51       93.37     23.04 o 
  -7  10   8      315.35      346.25     38.48 o 
  -6  10   8      217.43      194.15     27.80 o 
  -5  10   8      277.62      215.79     41.99 o 
  -4  10   8      239.69      238.62     17.48 o 
  -3  10   8      562.24      601.79     33.16 o 
  -2  10   8      294.75      244.71     45.91 o 
  -1  10   8      259.78      244.82     29.06 o 
   0  10   8       52.05       65.54     21.70 o 
   1  10   8      452.28      468.45     50.06 o 
   2  10   8     3726.66     3705.07    142.47 o 
   3  10   8     2721.30     2762.40    124.28 o 
   4  10   8      102.53       49.68     32.29 o 
   5  10   8       19.30       15.32     23.43 o 
   6  10   8      103.19      177.87     57.01 o 
   7  10   8      614.13      667.78    102.32 o 
   8  10   8      554.31      517.49     90.40 o 
   9  10   8      462.37      283.51     69.92 o 
  10  10   8       77.78       88.12     40.33 o 
  11  10   8       10.06      -27.37     27.37 o 
 -11  11   8        0.06       -4.93     20.55 o 
 -10  11   8        0.80       66.61     37.64 o 
  -9  11   8      489.61      472.27     98.73 o 
  -8  11   8      324.32      304.29     76.82 o 
  -7  11   8      353.84      466.20     44.27 o 
  -6  11   8      166.84      189.78     21.39 o 
  -5  11   8        0.90       -6.41      6.41 o 
  -4  11   8       12.87        0.84      4.18 o 
  -3  11   8      537.33      491.01     32.44 o 
  -2  11   8      327.64      337.45     27.46 o 
  -1  11   8     1694.89     1847.95     79.98 o 
   0  11   8        0.04        9.23     17.59 o 
   1  11   8     5864.83     5824.72    178.21 o 
   2  11   8      719.99      684.50     62.66 o 
   3  11   8     1520.70     1505.09     93.22 o 
   4  11   8      448.46      360.87     49.30 o 
   5  11   8     5646.17     5800.73    188.66 o 
   6  11   8       18.62      -35.35     35.35 o 
   7  11   8      101.88       75.34     32.34 o 
   8  11   8      375.13      322.31     72.08 o 
   9  11   8      523.10      533.23     95.64 o 
  10  11   8       31.41       79.00     43.66 o 
  11  11   8        1.50       52.87     32.20 o 
 -11  12   8        0.20      -21.18     21.18 o 
 -10  12   8      251.43      389.12     93.58 o 
  -9  12   8        3.75       37.41     25.35 o 
  -8  12   8        1.82       55.97     43.40 o 
  -7  12   8      392.76      402.13     40.61 o 
  -6  12   8        0.01       -3.21      7.15 o 
  -5  12   8      425.27      406.78     35.57 o 
  -4  12   8      195.74      122.64     41.94 o 
  -3  12   8      301.83      297.92     27.40 o 
  -2  12   8       61.28       66.14     14.73 o 
  -1  12   8      148.64       73.35     32.69 o 
   0  12   8      270.74      249.78     48.49 o 
   1  12   8        9.07       -8.11     13.60 o 
   2  12   8     4400.55     4164.04    154.92 o 
   3  12   8     5152.71     5020.52    171.88 o 
   4  12   8     2631.44     2647.42    127.00 o 
   5  12   8       99.61      136.64     29.21 o 
   6  12   8      724.38      819.24    109.39 o 
   7  12   8      396.17      427.07     85.77 o 
   8  12   8     1082.33     1212.49    143.10 o 
   9  12   8       94.08       65.81     40.08 o 
  10  12   8      481.71      578.19    105.87 o 
  11  12   8        0.02       -6.89     16.75 o 
 -11  13   8      208.47      185.90     69.12 o 
 -10  13   8       98.33      112.38     59.70 o 
  -9  13   8       92.19       82.75     40.84 o 
  -8  13   8       12.80       -4.07     23.62 o 
  -7  13   8      362.84      383.99     50.17 o 
  -6  13   8      205.55      232.69     26.42 o 
  -5  13   8      108.72       77.53     13.98 o 
  -4  13   8      355.84      341.26     34.58 o 
  -3  13   8       57.33       60.24     12.89 o 
  -2  13   8      181.92      220.54     23.19 o 
  -1  13   8      406.41      414.22     49.57 o 
   0  13   8      845.81      925.34     73.28 o 
   1  13   8     1915.53     1997.76    107.68 o 
   2  13   8      461.45      478.06     53.87 o 
   3  13   8       93.53       99.06     25.80 o 
   4  13   8     2541.94     2609.38    127.30 o 
   5  13   8       10.97       17.02     13.48 o 
   6  13   8       26.07       12.27     13.93 o 
   7  13   8        4.30       60.70     40.17 o 
   8  13   8       80.44      126.98     50.16 o 
   9  13   8        2.04        6.00     20.48 o 
  10  13   8      292.04      322.39     80.03 o 
  11  13   8       12.55        8.17     20.38 o 
 -11  14   8      129.23      246.20     79.47 o 
 -10  14   8        9.53      -53.71     53.71 o 
  -9  14   8      189.54       83.64     42.90 o 
  -8  14   8      566.10      563.80    106.16 o 
  -7  14   8      300.68      235.33     40.57 o 
  -6  14   8       78.81       97.09     18.58 o 
  -5  14   8      426.80      364.38     36.73 o 
  -4  14   8      214.00      214.09     30.03 o 
  -3  14   8       41.03       43.29      8.85 o 
  -2  14   8        1.97       -0.54      6.17 o 
  -1  14   8       98.88       36.91     52.83 o 
   0  14   8       13.33        0.87     10.56 o 
   1  14   8     1824.00     1799.79    104.00 o 
   2  14   8       90.95       50.21     21.08 o 
   3  14   8      278.30      249.94     40.29 o 
   4  14   8      248.30      204.87     37.10 o 
   5  14   8      127.90      136.08     30.52 o 
   6  14   8      163.25      157.41     47.99 o 
   7  14   8       30.32       15.88     18.93 o 
   8  14   8        5.32      -19.62     19.62 o 
   9  14   8        1.03       55.29     33.95 o 
  10  14   8       70.58       51.67     27.76 o 
  11  14   8      198.94      333.19     87.02 o 
 -10  15   8       73.01      134.09     56.17 o 
  -9  15   8       42.34      101.24     51.40 o 
  -8  15   8       12.08       62.89     38.87 o 
  -7  15   8       38.97       29.83     42.71 o 
  -6  15   8       78.35       62.73     23.69 o 
  -5  15   8        0.25        6.57      7.69 o 
  -4  15   8      563.89      584.90     42.17 o 
  -3  15   8      284.37      270.05     37.05 o 
  -2  15   8      262.99      231.26     26.20 o 
  -1  15   8      364.85      351.38     47.46 o 
   0  15   8      576.60      529.08     57.79 o 
   1  15   8      893.30      946.51     77.80 o 
   2  15   8       27.94       44.06     15.23 o 
   3  15   8       37.59       17.33     27.36 o 
   4  15   8        1.62       12.58     14.61 o 
   5  15   8        2.36       -8.41     16.75 o 
   6  15   8       55.09       17.39     20.04 o 
   7  15   8       15.93      192.81     58.21 o 
   8  15   8       16.70      -33.60     33.60 o 
   9  15   8      562.56      588.95    107.88 o 
  10  15   8       23.03       40.57     36.20 o 
 -10  16   8       16.07        7.46     35.50 o 
  -9  16   8      122.07      143.53     57.60 o 
  -8  16   8        9.18       49.31     35.54 o 
  -7  16   8       40.90       33.75     45.76 o 
  -6  16   8      175.52      133.43     22.25 o 
  -5  16   8        5.73        9.26      9.27 o 
  -4  16   8      164.94      111.55     22.16 o 
  -3  16   8      700.28      638.54     44.57 o 
  -2  16   8       73.33       50.38     13.88 o 
  -1  16   8       20.82       -2.72     11.93 o 
   0  16   8      472.67      540.10     58.61 o 
   1  16   8      369.13      335.62     34.55 o 
   2  16   8     1249.37     1416.55     96.22 o 
   3  16   8       71.78       26.46     11.46 o 
   4  16   8      184.30      162.59     32.49 o 
   5  16   8       75.61       30.09     32.98 o 
   6  16   8       49.44       -4.15     22.57 o 
   7  16   8      134.65      186.84     58.98 o 
   8  16   8       97.80       83.81     36.27 o 
   9  16   8        0.00        2.08     19.49 o 
  10  16   8      106.73       72.22     46.24 o 
 -10  17   8      280.15      189.03     70.04 o 
  -9  17   8       26.50       -0.29     28.25 o 
  -8  17   8       10.18        9.91     19.28 o 
  -7  17   8      131.56      145.94     34.58 o 
  -6  17   8      244.56      291.93     35.37 o 
  -5  17   8      671.28      673.03     54.56 o 
  -4  17   8       28.79       26.68     12.17 o 
  -3  17   8      757.65      754.90     59.01 o 
  -2  17   8      449.65      433.56     45.04 o 
  -1  17   8      299.03      191.02     51.45 o 
   0  17   8        2.41        5.40     13.24 o 
   1  17   8      313.44      293.74     32.39 o 
   2  17   8        7.62       16.34     15.79 o 
   3  17   8       97.30       79.02     22.27 o 
   4  17   8        7.61        5.61     10.19 o 
   5  17   8       36.85       16.48     15.71 o 
   6  17   8       52.78      104.61     29.31 o 
   7  17   8      152.59      242.20     70.36 o 
   8  17   8      131.74      105.45     43.96 o 
   9  17   8      154.33      218.42     67.56 o 
  10  17   8       65.56       43.53     31.10 o 
  -9  18   8      308.98      370.56     99.26 o 
  -8  18   8      217.16      181.18     65.17 o 
  -7  18   8        6.41       13.82     14.97 o 
  -6  18   8      579.55      697.42     60.84 o 
  -5  18   8     1168.36     1373.62     79.39 o 
  -4  18   8        6.60       16.60     15.80 o 
  -3  18   8       22.61        2.07     15.26 o 
  -2  18   8      689.27      632.68     55.92 o 
  -1  18   8      198.06      304.29     46.51 o 
   0  18   8      318.29      295.46     44.78 o 
   1  18   8        5.22      -15.00     18.80 o 
   2  18   8      505.55      483.51     71.48 o 
   3  18   8      129.34      135.96     30.06 o 
   4  18   8       51.74       66.00     22.07 o 
   5  18   8      105.35       73.92     21.08 o 
   6  18   8      485.93      494.64     60.43 o 
   7  18   8      197.56      186.92     62.21 o 
   8  18   8       60.23       43.88     29.05 o 
   9  18   8      240.74      338.48     80.85 o 
  -9  19   8       87.91       71.07     60.40 o 
  -8  19   8      259.42      321.37     87.69 o 
  -7  19   8      639.66      663.69     77.02 o 
  -6  19   8      584.80      608.63     53.81 o 
  -5  19   8        9.67       13.07     13.73 o 
  -4  19   8       65.00       58.68     17.38 o 
  -3  19   8      496.02      502.83     50.44 o 
  -2  19   8      169.46      127.74     23.73 o 
  -1  19   8      243.75      174.38     37.99 o 
   0  19   8      423.57      362.76     52.17 o 
   1  19   8      230.35      218.37     51.98 o 
   2  19   8        0.06        0.29     13.23 o 
   3  19   8      342.35      297.17     46.05 o 
   4  19   8        1.89        9.60     13.49 o 
   5  19   8       38.17       41.19     21.04 o 
   6  19   8        7.32        8.25     11.05 o 
   7  19   8       56.21      123.17     53.45 o 
   8  19   8      500.96      673.70    118.51 o 
   9  19   8       29.68       15.79     33.92 o 
  -9  20   8       24.95       13.18     32.25 o 
  -8  20   8        0.29       41.45     47.83 o 
  -7  20   8      261.94      304.03     91.06 o 
  -6  20   8       65.13       60.87     16.78 o 
  -5  20   8       89.39       88.69     23.29 o 
  -4  20   8       10.81        8.62     12.65 o 
  -3  20   8        1.77        0.27     22.65 o 
  -2  20   8       29.76        4.53     11.64 o 
  -1  20   8       77.84       19.11     12.57 o 
   0  20   8       56.91       62.33     21.08 o 
   1  20   8       27.45        9.70     10.54 o 
   2  20   8      675.25      617.91     67.87 o 
   3  20   8       78.97       67.93     21.70 o 
   4  20   8       58.53       40.15     39.00 o 
   5  20   8        0.85      -13.01     13.01 o 
   6  20   8      145.62      144.07     33.58 o 
   7  20   8     1287.00     1656.54    182.56 o 
   8  20   8        0.00        8.61     23.39 o 
  -8  21   8        7.21       33.49     40.65 o 
  -7  21   8       87.47      108.08     36.85 o 
  -6  21   8        2.56        6.25     10.64 o 
  -5  21   8        0.03        6.10     16.94 o 
  -4  21   8       44.22       23.17     13.65 o 
  -3  21   8       18.83        2.95     13.97 o 
  -2  21   8       13.17       -5.81     13.21 o 
  -1  21   8       74.82       94.06     23.72 o 
   0  21   8        8.90       33.37     17.83 o 
   1  21   8        1.57       29.97     18.03 o 
   2  21   8       37.45       92.15     29.00 o 
   3  21   8       28.95       12.64     14.13 o 
   4  21   8        3.58       -7.62     15.20 o 
   5  21   8       20.45       10.29     38.53 o 
   6  21   8       13.70       12.97     32.99 o 
   7  21   8       25.72       28.43     24.17 o 
   8  21   8      192.02      241.95     72.70 o 
  -8  22   8        3.54       82.46     45.15 o 
  -7  22   8       13.59       -1.61     13.12 o 
  -6  22   8       15.36       -0.53     12.43 o 
  -5  22   8       36.06       13.96     15.39 o 
  -4  22   8       77.14      117.01     27.93 o 
  -3  22   8      123.07      101.29     24.02 o 
  -2  22   8      554.10      585.54     58.22 o 
  -1  22   8       30.35       30.37     15.45 o 
   0  22   8       35.58       36.83     14.48 o 
   1  22   8      253.65      251.82     44.10 o 
   2  22   8       36.27       59.28     23.98 o 
   3  22   8      403.25      447.02     59.94 o 
   4  22   8        7.85       11.84     14.41 o 
   5  22   8        0.17      -21.03     21.03 o 
   6  22   8        7.07       11.02     11.73 o 
   7  22   8       44.80       28.02     32.12 o 
  -7  23   8      112.67      149.38     40.35 o 
  -6  23   8        9.03       30.56     34.41 o 
  -5  23   8      145.80      146.63     37.71 o 
  -4  23   8       21.00       -8.76     27.60 o 
  -3  23   8      284.18      314.52     65.45 o 
  -2  23   8        1.81       13.05     15.10 o 
  -1  23   8       21.85       23.64     23.15 o 
   0  23   8      288.97      228.86     38.05 o 
   1  23   8       72.27       51.73     27.77 o 
   2  23   8      118.70      123.45     31.83 o 
   3  23   8        1.94        2.69     14.05 o 
   4  23   8       87.07       93.81     45.32 o 
   5  23   8      193.67      232.58     43.05 o 
   6  23   8       78.62      130.78     33.54 o 
   7  23   8      184.64      149.57     59.83 o 
  -6  24   8       44.64       87.47     31.85 o 
  -5  24   8       43.33       42.55     33.99 o 
  -4  24   8        8.40        6.12     19.01 o 
  -3  24   8      143.70      130.67     28.30 o 
  -2  24   8        2.89       -2.92     13.04 o 
  -1  24   8      226.42      205.69     36.56 o 
   0  24   8       35.08       17.29     22.75 o 
   1  24   8        1.68       -3.15     13.65 o 
   2  24   8       91.87       40.46     17.23 o 
   3  24   8       21.83       11.91     15.04 o 
   4  24   8       12.32       48.57     20.59 o 
   5  24   8       33.71       63.06     24.57 o 
   6  24   8       28.45       18.45     12.68 o 
  -5  25   8       48.94      106.33     36.94 o 
  -4  25   8      161.30      162.29     41.83 o 
  -3  25   8      119.36      114.03     29.18 o 
  -2  25   8        6.34        5.57     13.29 o 
  -1  25   8       12.60       19.33     11.48 o 
   0  25   8      436.47      536.35     58.86 o 
   1  25   8       10.72       14.33     32.29 o 
   2  25   8      371.89      394.96     50.71 o 
   3  25   8        4.81        3.01     29.81 o 
   4  25   8      105.93      152.39     37.08 o 
   5  25   8        7.27        8.99     26.21 o 
  -4  26   8       19.34        8.04     23.94 o 
  -3  26   8       37.02       31.50     14.10 o 
  -2  26   8        0.03      -10.02     15.93 o 
  -1  26   8       89.92       49.02     50.35 o 
   0  26   8      458.74      448.64     54.38 o 
   1  26   8       14.37      -15.22     21.72 o 
   2  26   8      413.47      570.24     61.14 o 
   3  26   8       11.58       45.36     24.06 o 
   4  26   8        1.85        0.77     14.18 o 
  -3  27   8       21.79        6.95     13.42 o 
  -2  27   8        1.15        3.55     12.22 o 
  -1  27   8        2.86       -0.92     15.02 o 
   0  27   8       49.02       31.02     21.37 o 
   1  27   8       23.89       33.78     13.27 o 
   2  27   8      187.20      174.76     35.85 o 
   3  27   8       16.65       57.41     21.22 o 
  -1  28   8       18.12       13.36     14.38 o 
   0  28   8      318.62      348.75     50.92 o 
   1  28   8       72.70      124.38     29.55 o 
 -11   0   9      434.83      480.34     93.66 o 
  -9   0   9        9.24      125.13     46.00 o 
  -7   0   9       73.41       30.20     16.58 o 
  -5   0   9     1078.38     1163.46    114.61 o 
  -3   0   9      722.04      797.44     85.67 o 
  -1   0   9     1584.34     1491.16     93.49 o 
   1   0   9        0.52        2.33      8.37 o 
   3   0   9      448.18      750.30     92.78 o 
   5   0   9     1268.14     1206.25    125.23 o 
   7   0   9        0.13      -24.53     27.42 o 
   9   0   9       26.11        2.49     21.26 o 
  11   0   9      201.44      272.08     73.70 o 
 -12   1   9       69.42      117.98     34.78 o 
 -11   1   9       28.45       42.70     20.80 o 
 -10   1   9        9.82        8.18     15.44 o 
  -9   1   9      332.15      309.00     48.83 o 
  -8   1   9      553.01      483.30     57.12 o 
  -7   1   9      326.87      352.63     47.07 o 
  -6   1   9     1691.91     1724.86    116.73 o 
  -5   1   9       47.39       42.30      9.68 o 
  -4   1   9      295.36      293.80     27.96 o 
  -3   1   9      708.40      741.13     32.37 o 
  -2   1   9      162.45       71.87     31.97 o 
  -1   1   9      989.99      882.22     43.14 o 
   0   1   9      167.96      177.92     20.33 o 
   1   1   9       79.41       67.74     12.05 o 
   2   1   9        7.56        5.25      8.76 o 
   3   1   9      173.80      214.25     26.71 o 
   4   1   9      142.84       94.62     23.90 o 
   5   1   9        2.05        2.72     20.83 o 
   6   1   9       96.19       64.11     19.06 o 
   7   1   9       27.65       15.22     15.27 o 
   8   1   9        2.58       38.54     24.85 o 
   9   1   9        6.41        3.91     11.69 o 
  10   1   9       21.09       21.33     58.01 o 
  11   1   9        0.38       -6.41     12.38 o 
  12   1   9        4.17      -24.60     24.60 o 
 -12   2   9        0.39        6.27     21.74 o 
 -11   2   9       73.29       81.37     28.54 o 
 -10   2   9       18.77       -0.78     22.52 o 
  -9   2   9       24.30       17.82     23.72 o 
  -8   2   9       51.68       40.95     16.81 o 
  -7   2   9      137.23      161.26     33.12 o 
  -6   2   9       29.65       33.88      6.34 o 
  -5   2   9        1.94       32.87      8.92 o 
  -4   2   9      515.12      556.47     38.30 o 
  -3   2   9     1320.80     1349.16     44.02 o 
  -2   2   9      182.84       58.45     55.44 o 
  -1   2   9       95.07      102.37     13.96 o 
   0   2   9       54.52       58.19     12.34 o 
   1   2   9       98.55      113.37     14.42 o 
   2   2   9      480.72      533.76     36.32 o 
   3   2   9      145.11      137.88     22.12 o 
   4   2   9      350.84      343.54     45.82 o 
   5   2   9       52.15       66.71     20.77 o 
   6   2   9      329.12      379.49     51.62 o 
   7   2   9      100.53       84.74     27.11 o 
   8   2   9        2.48        4.23     32.16 o 
   9   2   9      208.11      266.32     48.65 o 
  10   2   9        9.43       43.28     21.59 o 
  11   2   9       16.31       17.40     17.64 o 
  12   2   9       96.25      114.63     33.54 o 
 -12   3   9       13.75       -3.48     33.30 o 
 -11   3   9      254.58      196.95     41.36 o 
 -10   3   9       46.44      101.75     29.42 o 
  -9   3   9        2.60        7.00     13.59 o 
  -8   3   9        0.01        2.58     13.87 o 
  -7   3   9       23.49       20.50     13.55 o 
  -6   3   9       71.14      140.71     12.15 o 
  -5   3   9     2087.32     2205.96     85.18 o 
  -4   3   9      165.87      167.68     22.17 o 
  -3   3   9      910.01      873.90     37.50 o 
  -2   3   9      152.49       68.40     46.57 o 
  -1   3   9      408.50      414.33     34.52 o 
   0   3   9       80.56      126.85     17.44 o 
   1   3   9      158.04      174.06     20.40 o 
   2   3   9      231.08      189.72     25.43 o 
   3   3   9      449.43      477.01     41.78 o 
   4   3   9       28.28       23.92     14.24 o 
   5   3   9       34.58       54.04     17.13 o 
   6   3   9      985.61      878.14     79.19 o 
   7   3   9      235.43      261.86     44.72 o 
   8   3   9       68.28       64.66     25.63 o 
   9   3   9      116.29       88.05     44.74 o 
  10   3   9       82.79       64.03     24.14 o 
  11   3   9        3.15       10.19     20.21 o 
  12   3   9      223.96      329.94     79.57 o 
 -12   4   9       68.81       27.86     30.04 o 
 -11   4   9        1.14        6.43     15.12 o 
 -10   4   9        0.11       28.21     21.05 o 
  -9   4   9      217.27      154.15     40.23 o 
  -8   4   9        9.93      -10.44     16.70 o 
  -7   4   9       23.88       55.03     40.96 o 
  -6   4   9     1352.53     1399.66     41.94 o 
  -5   4   9        2.03       -1.28      4.28 o 
  -4   4   9     1722.11     1666.52     49.63 o 
  -3   4   9      385.37      373.69     24.55 o 
  -2   4   9       99.45      103.86     16.62 o 
  -1   4   9       76.37       80.28     15.03 o 
   0   4   9      114.90       95.41     18.77 o 
   1   4   9      779.76      805.56     43.91 o 
   2   4   9      959.67      884.13     55.60 o 
   3   4   9        0.02        2.47     10.55 o 
   4   4   9      616.28      613.93     60.68 o 
   5   4   9      945.14      866.71     75.47 o 
   6   4   9      102.35       63.51     18.19 o 
   7   4   9       10.37       13.34     16.57 o 
   8   4   9       14.13       37.76     20.09 o 
   9   4   9      294.87      315.99     52.54 o 
  10   4   9        0.16        6.26     15.01 o 
  11   4   9       22.07       23.58     12.66 o 
 -12   5   9      527.53      342.33     87.53 o 
 -11   5   9        8.80        6.89     21.03 o 
 -10   5   9      456.52      498.63     62.36 o 
  -9   5   9        0.03       16.28     15.95 o 
  -8   5   9        0.20      -17.74     28.14 o 
  -7   5   9      704.30      704.55     86.84 o 
  -6   5   9       60.57       84.75     11.83 o 
  -5   5   9      280.59      321.77     18.47 o 
  -4   5   9      683.96      683.23     34.64 o 
  -3   5   9      188.27       47.92     58.17 o 
  -2   5   9      760.16      721.59     40.13 o 
  -1   5   9      108.73      128.26     17.95 o 
   0   5   9      226.24      220.99     22.47 o 
   1   5   9      641.79      559.84     52.93 o 
   2   5   9      178.28      147.88     22.90 o 
   3   5   9      159.47      145.08     23.70 o 
   4   5   9       42.43       27.25     13.38 o 
   5   5   9      123.43      147.68     34.16 o 
   6   5   9       70.10       84.37     24.23 o 
   7   5   9        0.30       10.97     25.07 o 
   8   5   9       78.79       76.46     24.16 o 
   9   5   9       27.81       23.69     17.39 o 
  10   5   9      154.72      162.00     39.89 o 
  11   5   9      136.28      233.15     67.45 o 
 -12   6   9       16.18      -20.37     24.57 o 
 -11   6   9       13.95      -36.37     36.37 o 
 -10   6   9      421.05      445.10     56.49 o 
  -9   6   9      601.99      836.93     74.29 o 
  -8   6   9        9.03       32.36     19.48 o 
  -7   6   9      229.54      226.74     38.07 o 
  -6   6   9      405.96      434.13     26.95 o 
  -5   6   9       83.98       79.27     12.33 o 
  -4   6   9      648.54      590.65     28.73 o 
  -3   6   9      932.63      944.91     50.37 o 
  -2   6   9      154.46      148.15     20.86 o 
  -1   6   9      133.70      177.22     20.28 o 
   0   6   9       97.69       98.44     18.85 o 
   1   6   9      276.24      194.74     32.85 o 
   2   6   9       86.09       79.96     20.76 o 
   3   6   9      383.70      340.70     43.96 o 
   4   6   9        0.18        0.13     10.53 o 
   5   6   9       38.84       64.52     19.36 o 
   6   6   9       84.73       49.17     28.52 o 
   7   6   9      196.46      193.87     39.86 o 
   8   6   9        1.39      -16.46     16.46 o 
   9   6   9      103.54      116.43     30.43 o 
  10   6   9      109.41       96.02     51.79 o 
  11   6   9        4.45      -37.05     37.05 o 
 -11   7   9       39.71      -35.86     35.86 o 
 -10   7   9      409.76      502.02    103.14 o 
  -9   7   9      159.99      204.06     38.49 o 
  -8   7   9       14.67       25.23     20.44 o 
  -7   7   9        9.80        4.03     10.15 o 
  -6   7   9        5.70       27.78      7.73 o 
  -5   7   9      140.78      108.94     15.80 o 
  -4   7   9      374.22      367.22     33.91 o 
  -3   7   9      226.36      243.03     26.02 o 
  -2   7   9     1460.57     1383.06     62.37 o 
  -1   7   9      224.58      233.68     23.56 o 
   0   7   9     2380.33     2279.75     87.57 o 
   1   7   9      199.02      208.40     33.90 o 
   2   7   9      206.10      212.84     34.73 o 
   3   7   9     2512.62     2431.42    118.38 o 
   4   7   9      139.82       81.52     27.58 o 
   5   7   9      915.60     1013.12    116.29 o 
   6   7   9     1037.95     1138.34    129.55 o 
   7   7   9       41.73       53.02     31.56 o 
   8   7   9      158.37      139.89     47.57 o 
   9   7   9       13.18        5.86     19.62 o 
  10   7   9        6.31        2.77     21.96 o 
  11   7   9      173.15      199.10     63.46 o 
 -11   8   9      193.78      497.44    109.28 o 
 -10   8   9      139.37       95.15     46.56 o 
  -9   8   9       38.68      107.14     27.96 o 
  -8   8   9      535.08      538.66     56.51 o 
  -7   8   9       46.42       53.32     12.08 o 
  -6   8   9      738.06      761.71     31.83 o 
  -5   8   9       20.68       19.49      7.55 o 
  -4   8   9       57.35       34.51      7.30 o 
  -3   8   9      736.84      689.13     43.11 o 
  -2   8   9        1.21        5.33      7.88 o 
  -1   8   9        0.35       -2.48     13.82 o 
   0   8   9      138.96      148.05     22.96 o 
   1   8   9      700.59      637.89     58.81 o 
   2   8   9      323.52      313.63     43.13 o 
   3   8   9      350.86      311.55     43.84 o 
   4   8   9      263.08      311.53     43.62 o 
   5   8   9      521.23      428.11     74.62 o 
   6   8   9     1468.98     1482.78    148.24 o 
   7   8   9        5.90        4.62     17.65 o 
   8   8   9       41.21       12.77     23.82 o 
   9   8   9      404.41      379.29     83.16 o 
  10   8   9       66.45      129.48     48.90 o 
  11   8   9       47.15       43.52     34.84 o 
 -11   9   9       50.25       58.47     41.52 o 
 -10   9   9        1.26       28.71     35.18 o 
  -9   9   9      344.84      484.09    100.22 o 
  -8   9   9      656.98      775.35     64.61 o 
  -7   9   9        0.20        5.67      5.48 o 
  -6   9   9       42.92      100.66     14.45 o 
  -5   9   9       69.24       50.04     11.42 o 
  -4   9   9      691.01      721.48     37.59 o 
  -3   9   9      108.33       73.29     33.41 o 
  -2   9   9      809.44      838.93     43.19 o 
  -1   9   9       21.34       20.23     12.98 o 
   0   9   9     2456.51     2290.74     88.64 o 
   1   9   9      305.54      265.60     39.35 o 
   2   9   9      159.01      192.38     35.92 o 
   3   9   9        0.40        3.04     10.16 o 
   4   9   9      357.23      361.92     72.04 o 
   5   9   9      381.61      426.67     52.57 o 
   6   9   9      105.31       58.38     25.11 o 
   7   9   9       79.19      100.17     40.56 o 
   8   9   9      167.01      217.61     60.99 o 
   9   9   9        7.44       33.33     18.05 o 
  10   9   9      271.11      240.60     66.79 o 
  11   9   9       16.74      -19.26     32.01 o 
 -11  10   9       72.84       70.06     47.53 o 
 -10  10   9       45.80       57.15     40.93 o 
  -9  10   9       68.09       83.88     44.39 o 
  -8  10   9      122.16      100.33     43.02 o 
  -7  10   9       12.98       15.02     11.06 o 
  -6  10   9      619.83      684.30     33.86 o 
  -5  10   9      220.59      236.85     21.79 o 
  -4  10   9      685.99      433.81    161.37 o 
  -3  10   9      488.58      485.20     28.82 o 
  -2  10   9       32.65       49.01     33.00 o 
  -1  10   9      207.05      227.43     34.87 o 
   0  10   9      418.42      446.15     39.73 o 
   1  10   9      410.65      387.40     47.39 o 
   2  10   9      397.39      432.82     51.70 o 
   3  10   9      133.64      146.35     29.41 o 
   4  10   9      697.96      604.64     96.78 o 
   5  10   9     2011.41     2181.42    119.80 o 
   6  10   9      437.51      393.80     79.05 o 
   7  10   9       62.93       50.84     33.74 o 
   8  10   9      154.65      165.65     53.81 o 
   9  10   9      948.76     1269.47    153.00 o 
  10  10   9       14.60       93.22     45.65 o 
  11  10   9       33.32       14.70     20.58 o 
 -11  11   9       17.98       -8.72     29.19 o 
 -10  11   9      426.36      529.11    108.25 o 
  -9  11   9       68.79       55.48     44.47 o 
  -8  11   9       68.75       71.42     42.51 o 
  -7  11   9        0.11       -1.31      9.93 o 
  -6  11   9      132.69      131.44     15.22 o 
  -5  11   9      382.84      420.71     28.72 o 
  -4  11   9        9.77        0.73      3.44 o 
  -3  11   9      239.74      263.19     37.37 o 
  -2  11   9      225.99      251.66     29.88 o 
  -1  11   9      241.89      242.52     36.66 o 
   0  11   9      166.68      197.27     37.28 o 
   1  11   9      679.86      646.43     62.71 o 
   2  11   9      827.23      838.81     72.56 o 
   3  11   9     1985.96     2136.57    115.47 o 
   4  11   9      512.92      551.18     59.51 o 
   5  11   9       82.12       69.68     26.63 o 
   6  11   9     1262.23     1359.09    145.61 o 
   7  11   9      490.44      540.29     94.02 o 
   8  11   9        0.08      -27.65     30.76 o 
   9  11   9      268.14      366.35     84.49 o 
  10  11   9       76.81      145.42     56.08 o 
  11  11   9       85.39       85.23     44.52 o 
 -11  12   9       57.62       73.65     48.96 o 
 -10  12   9        3.29       -8.23     27.73 o 
  -9  12   9        2.75       28.77     36.12 o 
  -8  12   9      197.70      207.18     69.43 o 
  -7  12   9      545.84      577.40     91.61 o 
  -6  12   9      170.91      194.04     18.66 o 
  -5  12   9      793.47      833.16     52.31 o 
  -4  12   9      385.86      365.00     29.94 o 
  -3  12   9       31.57        7.26      8.17 o 
  -2  12   9        1.35       22.98     18.74 o 
  -1  12   9      194.49      201.62     34.44 o 
   0  12   9     1010.54      953.31     58.56 o 
   1  12   9       94.56      131.32     33.89 o 
   2  12   9     1610.22     1626.86    100.77 o 
   3  12   9       57.37       84.59     23.48 o 
   4  12   9      725.15      709.79     69.06 o 
   5  12   9       74.48       51.31     18.03 o 
   6  12   9      135.36      157.42     47.03 o 
   7  12   9      438.27      458.95     88.83 o 
   8  12   9        0.05      -10.76     17.70 o 
   9  12   9       45.04      119.33     50.53 o 
  10  12   9      203.95      262.73     74.73 o 
 -10  13   9        8.48       22.64     34.48 o 
  -9  13   9      119.20       84.92     39.95 o 
  -8  13   9       72.03      117.55     52.77 o 
  -7  13   9      371.83      351.39     47.67 o 
  -6  13   9      121.16       88.91     24.84 o 
  -5  13   9       16.89        9.13      8.28 o 
  -4  13   9      609.18      704.27     60.18 o 
  -3  13   9      279.61      200.36     43.58 o 
  -2  13   9        0.36        2.27      6.75 o 
  -1  13   9      491.60      481.90     54.09 o 
   0  13   9      522.52      695.87     79.61 o 
   1  13   9     3684.86     3701.30    165.80 o 
   2  13   9      584.37      687.35     66.78 o 
   3  13   9        0.00       -2.87     19.65 o 
   4  13   9       39.86       39.96     19.09 o 
   5  13   9       72.51       75.84     27.36 o 
   6  13   9        1.71       14.84     20.24 o 
   7  13   9       74.62      133.58     50.25 o 
   8  13   9        9.30       32.48     35.82 o 
   9  13   9      739.74      841.85    129.27 o 
  10  13   9       33.46       99.10     48.03 o 
 -10  14   9      486.21      538.92    114.25 o 
  -9  14   9       18.37       18.21     29.27 o 
  -8  14   9        0.00       19.34     28.23 o 
  -7  14   9        3.92        1.85     19.76 o 
  -6  14   9       55.21       42.66     12.68 o 
  -5  14   9       14.05        3.27      9.13 o 
  -4  14   9       18.77       10.66     11.41 o 
  -3  14   9      384.70      355.47     46.13 o 
  -2  14   9      676.89      704.64     65.93 o 
  -1  14   9     1070.73     1076.31     82.37 o 
   0  14   9      109.75      138.78     29.35 o 
   1  14   9      897.68      868.74     75.16 o 
   2  14   9      404.95      403.64     51.59 o 
   3  14   9      956.29      921.92     78.99 o 
   4  14   9      104.46       75.39     22.18 o 
   5  14   9       21.14      -20.12     46.76 o 
   6  14   9       42.43       87.22     38.36 o 
   7  14   9        4.84      -23.21     23.21 o 
   8  14   9        0.14        0.23     19.90 o 
   9  14   9       90.93      110.91     46.05 o 
  10  14   9       81.97      101.79     48.95 o 
 -10  15   9      279.38      336.80     94.50 o 
  -9  15   9       36.21       33.86     34.78 o 
  -8  15   9        5.50       -8.14     31.42 o 
  -7  15   9       11.60       21.13     13.87 o 
  -6  15   9       13.31        5.00     13.94 o 
  -5  15   9      145.25      198.65     28.64 o 
  -4  15   9       77.92       85.25     23.53 o 
  -3  15   9      526.37      495.44     47.25 o 
  -2  15   9       63.53       92.57     25.34 o 
  -1  15   9       13.70       39.72     18.43 o 
   0  15   9      220.68      236.15     30.75 o 
   1  15   9      179.30      232.46     40.37 o 
   2  15   9       43.66       17.36     12.94 o 
   3  15   9      257.23      226.54     39.97 o 
   4  15   9        7.27        3.97     13.54 o 
   5  15   9      203.88      163.13     36.06 o 
   6  15   9      195.64      312.49     73.25 o 
   7  15   9        7.80        8.03     20.02 o 
   8  15   9       69.33       96.06     43.32 o 
   9  15   9       45.67       -6.56     20.45 o 
  10  15   9       28.48       12.40     20.36 o 
  -9  16   9      205.59      214.93     74.82 o 
  -8  16   9       15.94       28.24     32.99 o 
  -7  16   9       67.59       64.13     21.96 o 
  -6  16   9       86.42      106.27     29.17 o 
  -5  16   9       22.96       20.64      9.97 o 
  -4  16   9     1248.78     1280.43     75.52 o 
  -3  16   9      143.29      142.03     29.57 o 
  -2  16   9        0.12        1.83     12.84 o 
  -1  16   9      179.11      175.27     35.45 o 
   0  16   9      439.81      382.82     50.91 o 
   1  16   9      100.97       92.05     23.37 o 
   2  16   9        4.75       -6.43     18.99 o 
   3  16   9        4.41       32.84     14.73 o 
   4  16   9      342.36      307.38     46.48 o 
   5  16   9       16.15        6.57     10.45 o 
   6  16   9      108.45      152.09     53.24 o 
   7  16   9        9.41       -4.99     18.58 o 
   8  16   9      149.45      132.18     53.70 o 
   9  16   9       21.37       69.19     41.38 o 
  -9  17   9        0.38       57.38     44.21 o 
  -8  17   9      253.68      347.94     96.67 o 
  -7  17   9      173.65      125.98     31.97 o 
  -6  17   9      576.71      644.94     73.56 o 
  -5  17   9       70.93       84.93     20.42 o 
  -4  17   9      147.50       90.31     36.54 o 
  -3  17   9        0.59       -4.04     12.84 o 
  -2  17   9       29.73        4.64     12.16 o 
  -1  17   9      140.95      162.38     35.31 o 
   0  17   9       52.71       59.57     21.76 o 
   1  17   9      178.51      116.64     27.11 o 
   2  17   9        0.58       -6.78     14.35 o 
   3  17   9       76.32       50.20     31.46 o 
   4  17   9      108.59       90.79     61.58 o 
   5  17   9        0.15       -0.71     20.09 o 
   6  17   9       97.42      197.48     62.91 o 
   7  17   9      269.73      300.83     77.66 o 
   8  17   9        3.57      -13.52     13.52 o 
   9  17   9      102.02       68.38     42.84 o 
  -9  18   9        3.81       59.22     49.35 o 
  -8  18   9     1098.68     1147.83    165.72 o 
  -7  18   9       12.18       14.59     17.76 o 
  -6  18   9      174.89      191.64     40.74 o 
  -5  18   9       63.14       45.23     15.01 o 
  -4  18   9      153.98      150.75     27.97 o 
  -3  18   9      146.06      110.13     21.96 o 
  -2  18   9      122.35      152.90     28.61 o 
  -1  18   9      138.08      146.85     55.82 o 
   0  18   9       53.44       24.09     24.40 o 
   1  18   9      507.40      524.72     77.70 o 
   2  18   9      118.32       95.58     24.81 o 
   3  18   9       21.46       17.32     18.74 o 
   4  18   9        0.52       14.41     35.84 o 
   5  18   9        2.85        8.10     13.37 o 
   6  18   9       62.26       51.35     21.13 o 
   7  18   9        5.48      -27.70     29.05 o 
   8  18   9       35.30        4.66     23.52 o 
  -8  19   9        1.40      -35.64     35.64 o 
  -7  19   9       59.63       50.65     20.97 o 
  -6  19   9        2.35       47.01     22.16 o 
  -5  19   9      133.88      111.63     26.07 o 
  -4  19   9       16.85       21.87     13.84 o 
  -3  19   9       36.36       26.32     11.57 o 
  -2  19   9      645.45      566.20     55.65 o 
  -1  19   9       56.50       62.88     23.07 o 
   0  19   9      142.95      165.65     37.12 o 
   1  19   9       63.96       91.18     28.70 o 
   2  19   9      144.63      138.84     34.38 o 
   3  19   9        3.05        1.98     12.51 o 
   4  19   9       88.58       46.67     25.09 o 
   5  19   9      277.31      326.02     51.47 o 
   6  19   9       13.23        8.19     20.38 o 
   7  19   9        0.02        0.25     12.29 o 
   8  19   9       25.01       65.42     38.10 o 
  -8  20   9        1.50       21.84     28.02 o 
  -7  20   9       26.44       84.89     48.29 o 
  -6  20   9      134.46      147.37     39.55 o 
  -5  20   9       41.79       46.70     18.28 o 
  -4  20   9       25.60       -7.25      9.37 o 
  -3  20   9      218.48      175.51     35.95 o 
  -2  20   9       16.34        1.73     14.21 o 
  -1  20   9        5.04       -3.24     12.53 o 
   0  20   9        0.33       -2.39     14.47 o 
   1  20   9        1.78        1.65     14.90 o 
   2  20   9      198.92      210.22     40.54 o 
   3  20   9       90.69       94.79     27.32 o 
   4  20   9       60.14      114.25     31.83 o 
   5  20   9      329.47      363.20     54.72 o 
   6  20   9      120.34      173.83     38.75 o 
   7  20   9       85.43       96.93     44.76 o 
   8  20   9        9.77       90.53     82.50 o 
  -7  21   9       31.79       64.82     47.48 o 
  -6  21   9       27.93      121.55     35.41 o 
  -5  21   9        0.71       10.58     13.35 o 
  -4  21   9        0.01       -8.75     16.56 o 
  -3  21   9        7.36        2.94     10.80 o 
  -2  21   9      187.74      202.13     42.36 o 
  -1  21   9       72.57       51.38     14.69 o 
   0  21   9       14.82       37.77     29.69 o 
   1  21   9      134.84      168.16     36.66 o 
   2  21   9      111.63      115.89     31.64 o 
   3  21   9       10.82        6.26     28.75 o 
   4  21   9       19.12        4.34     10.61 o 
   5  21   9       38.19      -16.29     20.07 o 
   6  21   9      470.78      564.54     81.80 o 
   7  21   9       19.72       13.84     31.00 o 
  -7  22   9        1.12       24.05     35.16 o 
  -6  22   9        0.06       15.01     21.10 o 
  -5  22   9        6.78      -10.18     18.98 o 
  -4  22   9       81.62      103.31     24.44 o 
  -3  22   9       25.06       15.23     13.02 o 
  -2  22   9       64.11       55.61     22.68 o 
  -1  22   9       59.01       29.92     27.02 o 
   0  22   9       14.98       32.47     15.76 o 
   1  22   9      148.32      174.48     38.65 o 
   2  22   9      138.71      165.45     38.17 o 
   3  22   9        9.73      -14.26     29.45 o 
   4  22   9       33.22       63.66     26.20 o 
   5  22   9      210.48      236.25     45.50 o 
   6  22   9       49.51       71.77     36.63 o 
  -6  23   9       47.83       50.85     20.42 o 
  -5  23   9      412.85      485.85    116.05 o 
  -4  23   9      886.62     1076.19     81.21 o 
  -3  23   9      371.58      378.03     48.63 o 
  -2  23   9        6.86       27.86     16.30 o 
  -1  23   9        7.03       21.17     16.56 o 
   0  23   9        4.44       11.66     15.35 o 
   1  23   9        0.73        7.26     39.72 o 
   2  23   9       65.66       79.71     28.72 o 
   3  23   9        0.03       18.75     16.12 o 
   4  23   9        7.83       -8.19     13.76 o 
   5  23   9      163.83      265.04     90.83 o 
   6  23   9       70.72       20.05     17.03 o 
  -5  24   9      233.08      281.72     56.77 o 
  -4  24   9      127.84      139.66     31.57 o 
  -3  24   9       92.76       51.43     20.98 o 
  -2  24   9       41.79       65.81     20.35 o 
  -1  24   9       28.94       27.47     20.75 o 
   0  24   9       74.43      120.07     34.25 o 
   1  24   9        1.07      -15.12     15.12 o 
   2  24   9      105.16      132.27     35.69 o 
   3  24   9        3.27      -10.70     21.23 o 
   4  24   9       72.55      125.82     35.07 o 
   5  24   9       77.43       44.34     16.26 o 
  -4  25   9        0.20      -15.93     15.93 o 
  -3  25   9       78.10       85.92     24.20 o 
  -2  25   9      217.83      292.11     44.25 o 
  -1  25   9       95.20      144.61     32.22 o 
   0  25   9       17.08       17.73     14.03 o 
   1  25   9        0.40       -1.57     13.64 o 
   2  25   9      159.10      169.59     66.55 o 
   3  25   9      283.14      400.06     61.07 o 
   4  25   9       35.36       41.35     23.02 o 
  -2  26   9      108.44      126.12     28.45 o 
  -1  26   9        4.93      -21.25     21.25 o 
   0  26   9       91.54      100.62     31.27 o 
   1  26   9      180.27      182.27     37.08 o 
   2  26   9        0.55       -0.65     13.43 o 
 -10   0  10      624.09      569.97     95.84 o 
  -8   0  10       37.68       94.29     38.73 o 
  -6   0  10       43.59       80.20     36.20 o 
  -4   0  10      134.82      118.81     35.83 o 
  -2   0  10      442.63      453.30     45.42 o 
   0   0  10      257.51      341.08     42.48 o 
   2   0  10      300.32      302.55     40.53 o 
   4   0  10      122.25       37.60     21.39 o 
   6   0  10      474.96      378.93     76.04 o 
   8   0  10        3.12       -0.31     14.12 o 
  10   0  10      362.76      424.71     89.38 o 
 -11   1  10       30.88       38.07     14.66 o 
 -10   1  10       58.65       68.65     37.45 o 
  -9   1  10       52.14       76.85     27.87 o 
  -8   1  10       85.37       98.50     28.50 o 
  -7   1  10      300.71      345.42     48.55 o 
  -6   1  10      442.96      521.60     57.95 o 
  -5   1  10      361.80      364.62     35.00 o 
  -4   1  10       61.07       97.73     32.80 o 
  -3   1  10      242.61       53.59     64.06 o 
  -2   1  10      225.46      242.82     27.52 o 
  -1   1  10       29.62       23.39      9.01 o 
   0   1  10        5.17        3.75      7.71 o 
   1   1  10      109.26      157.20     20.80 o 
   2   1  10       19.57        2.94     10.31 o 
   3   1  10       67.81       24.62     17.99 o 
   4   1  10       35.22       -0.97      9.66 o 
   5   1  10      265.06      271.39     43.31 o 
   6   1  10       20.56       13.42     15.29 o 
   7   1  10      612.76      550.13     67.27 o 
   8   1  10      118.61      104.11     30.21 o 
   9   1  10      149.16       99.88     31.70 o 
  10   1  10       21.99        8.56     45.24 o 
  11   1  10       33.12       -8.81     13.40 o 
 -11   2  10       20.80       -5.82     13.10 o 
 -10   2  10      142.15      145.26     34.89 o 
  -9   2  10      674.42      734.10    137.16 o 
  -8   2  10       24.69        2.40     16.11 o 
  -7   2  10     1236.59     1244.16     91.00 o 
  -6   2  10        2.56        4.42      7.80 o 
  -5   2  10       57.59       50.47     13.13 o 
  -4   2  10        0.16       -9.21      9.21 o 
  -3   2  10     1120.84      838.89    228.03 o 
  -2   2  10       62.57       63.05     15.60 o 
  -1   2  10      392.54      372.00     26.69 o 
   0   2  10        1.91        1.68      6.83 o 
   1   2  10      233.57      216.07     23.94 o 
   2   2  10      176.96      121.00     21.70 o 
   3   2  10      345.46      386.71     39.17 o 
   4   2  10       39.21       44.43     16.50 o 
   5   2  10     1168.33     1088.56     87.60 o 
   6   2  10      157.96      162.20     35.07 o 
   7   2  10      107.72       79.94     26.10 o 
   8   2  10      159.98      183.30     39.25 o 
   9   2  10       47.96       46.02     22.61 o 
  10   2  10        2.30       18.85     13.58 o 
  11   2  10      209.50      276.96     54.12 o 
 -11   3  10        0.43      -25.20     25.20 o 
 -10   3  10       14.58       21.30     22.78 o 
  -9   3  10      233.73      240.70     43.28 o 
  -8   3  10      355.88      355.42     51.16 o 
  -7   3  10       65.92      111.96     50.03 o 
  -6   3  10       26.90       15.84      8.45 o 
  -5   3  10      493.10      546.48     38.55 o 
  -4   3  10      772.40      825.92     39.97 o 
  -3   3  10      167.56      128.16     21.41 o 
  -2   3  10      479.65      488.87     47.11 o 
  -1   3  10       19.21        4.50      6.16 o 
   0   3  10       27.01       58.95     14.85 o 
   1   3  10      247.14      207.64     23.69 o 
   2   3  10        5.06      -11.25     11.25 o 
   3   3  10     1217.49     1174.32     68.57 o 
   4   3  10        1.41       -5.29     10.54 o 
   5   3  10       39.73       28.39     21.37 o 
   6   3  10      191.15      174.82     36.45 o 
   7   3  10      680.34      730.80     77.05 o 
   8   3  10       26.62       58.22     23.52 o 
   9   3  10        5.73      -21.99     21.99 o 
  10   3  10        1.46      -12.79     12.79 o 
  11   3  10       11.46       18.70     27.55 o 
 -11   4  10       88.50       53.34     39.98 o 
 -10   4  10      426.43      604.47     68.28 o 
  -9   4  10        9.44       47.04     19.31 o 
  -8   4  10        5.02       -5.42     12.06 o 
  -7   4  10      149.30      110.70     27.85 o 
  -6   4  10     1319.12     1124.26     53.35 o 
  -5   4  10      359.04      342.08     24.63 o 
  -4   4  10      458.99      504.60     31.47 o 
  -3   4  10        7.12        3.80      8.90 o 
  -2   4  10        6.90        4.72     10.87 o 
  -1   4  10      135.45      112.84     25.25 o 
   0   4  10     1699.94     1733.37     83.95 o 
   1   4  10        7.47       -0.22      7.06 o 
   2   4  10       11.08        4.74     12.34 o 
   3   4  10       20.67        4.11      9.44 o 
   4   4  10      150.69      151.43     32.39 o 
   5   4  10       17.48       24.53     20.33 o 
   6   4  10      213.88      234.76     43.48 o 
   7   4  10      258.00      266.34     48.03 o 
   8   4  10      289.21      284.18     86.09 o 
   9   4  10      239.81      318.88     55.60 o 
  10   4  10       58.16        3.17     22.61 o 
  11   4  10       18.78        3.90     46.52 o 
 -11   5  10        7.79      -40.73     40.73 o 
 -10   5  10      101.20      103.38     28.35 o 
  -9   5  10      716.96      744.33     72.81 o 
  -8   5  10       72.78       64.00     20.89 o 
  -7   5  10      494.85      450.77     53.99 o 
  -6   5  10      120.86      100.05     28.78 o 
  -5   5  10      234.59      215.88     25.63 o 
  -4   5  10       28.97       24.26     15.75 o 
  -3   5  10       76.99       94.82     17.01 o 
  -2   5  10      309.05      302.97     47.09 o 
  -1   5  10     1273.58     1166.27     61.73 o 
   0   5  10      334.82      304.60     31.75 o 
   1   5  10       85.48       78.15     35.54 o 
   2   5  10      110.35       94.72     51.77 o 
   3   5  10      461.69      498.36     45.96 o 
   4   5  10       39.44       28.33     10.28 o 
   5   5  10      110.56      129.03     31.62 o 
   6   5  10       80.86       66.07     25.32 o 
   7   5  10       89.39      122.66     33.51 o 
   8   5  10      557.07      621.27     74.32 o 
   9   5  10      112.10       87.98     39.82 o 
  10   5  10        7.00       45.02     25.93 o 
  11   5  10        9.67       19.98     16.69 o 
 -11   6  10        0.77      -19.93     39.94 o 
 -10   6  10       33.23      100.38     45.78 o 
  -9   6  10       15.46        2.30     22.19 o 
  -8   6  10      114.63      176.64     34.87 o 
  -7   6  10       52.43       40.02     14.48 o 
  -6   6  10       10.04       11.18      9.41 o 
  -5   6  10       13.92       15.88      7.87 o 
  -4   6  10       80.64       73.59     10.56 o 
  -3   6  10      111.94       78.64     25.21 o 
  -2   6  10     2188.28     2254.34     72.37 o 
  -1   6  10     3142.18     3240.43    103.04 o 
   0   6  10      119.75      127.80     27.96 o 
   1   6  10     1309.14     1185.05    126.33 o 
   2   6  10       11.63        8.54     13.62 o 
   3   6  10      480.86      436.95     52.70 o 
   4   6  10      330.29      359.40     47.40 o 
   5   6  10        0.22       22.59     13.68 o 
   6   6  10        0.78       -3.05     11.56 o 
   7   6  10       17.09       14.68     14.40 o 
   8   6  10       25.32       28.81     63.05 o 
   9   6  10       48.10       36.91     28.78 o 
  10   6  10      499.20      458.64     97.93 o 
  11   6  10      178.46      187.15     64.15 o 
 -11   7  10       33.15       18.03     35.51 o 
 -10   7  10        1.81      -42.33     44.56 o 
  -9   7  10        0.05      -18.19     43.18 o 
  -8   7  10      133.87       97.66     26.37 o 
  -7   7  10      132.18      138.93     31.08 o 
  -6   7  10        5.89       13.89     13.32 o 
  -5   7  10     1551.81     1553.90     61.85 o 
  -4   7  10      147.80      140.06     16.88 o 
  -3   7  10        0.12       19.60     10.70 o 
  -2   7  10      960.34     1087.98     50.89 o 
  -1   7  10      846.49      962.24     56.46 o 
   0   7  10      496.70      492.54     52.55 o 
   1   7  10       73.13       56.45     24.17 o 
   2   7  10      309.17      292.40     43.29 o 
   3   7  10      187.50      147.09     30.81 o 
   4   7  10       17.69        3.26     12.68 o 
   5   7  10       65.45       63.13     31.65 o 
   6   7  10       67.98       63.29     31.73 o 
   7   7  10       42.31       71.70     34.55 o 
   8   7  10      354.70      321.26     77.53 o 
   9   7  10      105.10      120.00     47.65 o 
  10   7  10      185.34      295.54     79.61 o 
 -11   8  10      157.76      124.54     55.45 o 
 -10   8  10      114.29       81.59     43.94 o 
  -9   8  10      163.88       94.22     42.63 o 
  -8   8  10        6.95       17.33     11.89 o 
  -7   8  10      210.13      216.16     35.65 o 
  -6   8  10      238.18      228.04     26.82 o 
  -5   8  10      110.73       95.57     14.12 o 
  -4   8  10       89.68      100.28     15.08 o 
  -3   8  10      388.20      405.50     44.15 o 
  -2   8  10       56.05       54.15     13.58 o 
  -1   8  10      814.07      751.74     67.10 o 
   0   8  10      595.09      571.09     57.16 o 
   1   8  10     4781.23     4558.18    164.56 o 
   2   8  10      404.91      482.56     55.53 o 
   3   8  10     1645.57     1529.32     98.77 o 
   4   8  10        0.20       36.73     19.61 o 
   5   8  10       12.09       37.56     27.08 o 
   6   8  10       71.24       75.95     38.55 o 
   7   8  10      264.08      262.41     66.73 o 
   8   8  10        0.84       39.13     34.94 o 
   9   8  10      266.83      269.55     74.05 o 
  10   8  10        7.27        0.12     32.21 o 
 -10   9  10       16.15       21.65     21.31 o 
  -9   9  10        0.52      -21.55     30.33 o 
  -8   9  10       10.27       19.22     20.96 o 
  -7   9  10      195.90      197.28     34.97 o 
  -6   9  10       25.18       29.04     10.79 o 
  -5   9  10      881.28      838.85     41.46 o 
  -4   9  10      164.96      150.07     35.68 o 
  -3   9  10     2776.07     2726.81     80.66 o 
  -2   9  10      140.06      146.88     28.83 o 
  -1   9  10      966.59      950.30     73.81 o 
   0   9  10     1569.47     1593.15     96.28 o 
   1   9  10     2242.85     2081.42    112.60 o 
   2   9  10      752.43      642.02     64.17 o 
   3   9  10      734.47      812.67     73.42 o 
   4   9  10      590.06      579.82     61.54 o 
   5   9  10        5.51       10.68     22.89 o 
   6   9  10        0.22       -2.37     17.87 o 
   7   9  10      161.38      168.61     52.06 o 
   8   9  10        3.83      -17.49     17.49 o 
   9   9  10       12.47      -15.59     29.59 o 
  10   9  10      209.05      214.97     67.99 o 
 -10  10  10       31.12        6.49     22.83 o 
  -9  10  10      320.95      326.37     86.15 o 
  -8  10  10      175.38      191.34     64.72 o 
  -7  10  10      189.22      214.32     33.97 o 
  -6  10  10       82.64       65.37     17.20 o 
  -5  10  10       43.43       37.71     10.33 o 
  -4  10  10      740.76      742.15     58.80 o 
  -3  10  10       24.33       46.95     13.41 o 
  -2  10  10     1049.70     1088.03     63.49 o 
  -1  10  10      620.96      687.92     64.07 o 
   0  10  10      147.48      203.70     35.73 o 
   1  10  10       27.84       30.50     15.63 o 
   2  10  10      395.24      443.69     53.60 o 
   3  10  10      392.97      386.41     51.14 o 
   4  10  10      945.96      973.98     82.11 o 
   5  10  10      299.51      306.84     47.13 o 
   6  10  10      660.06      749.48    109.77 o 
   7  10  10       30.62       67.00     31.34 o 
   8  10  10       88.37       44.40     29.83 o 
   9  10  10       41.41      102.80     47.54 o 
  10  10  10      113.49      211.35     69.16 o 
 -10  11  10       27.85       76.09     51.32 o 
  -9  11  10       10.73      -25.78     37.64 o 
  -8  11  10        9.38      -21.66     33.51 o 
  -7  11  10       49.78       48.29     29.13 o 
  -6  11  10       32.41       35.64     10.42 o 
  -5  11  10       70.05       96.56     16.09 o 
  -4  11  10      262.51      268.49     37.08 o 
  -3  11  10       17.03       47.90     19.79 o 
  -2  11  10      673.54      655.03     49.09 o 
  -1  11  10      730.85      745.89     67.72 o 
   0  11  10       85.61      109.25     23.39 o 
   1  11  10       81.70       49.26     17.02 o 
   2  11  10        1.22        4.84     13.34 o 
   3  11  10     2181.81     2172.78    122.19 o 
   4  11  10      988.68      970.50     83.40 o 
   5  11  10       17.13       -5.96     13.42 o 
   6  11  10      163.00      149.13     48.59 o 
   7  11  10        0.10      -15.15     15.36 o 
   8  11  10        2.69       31.63     32.89 o 
   9  11  10      129.90      173.29     56.38 o 
  10  11  10       18.45      -17.89     29.18 o 
 -10  12  10      239.71      240.04     77.90 o 
  -9  12  10       65.16       50.47     36.03 o 
  -8  12  10      152.49       75.18     38.27 o 
  -7  12  10       22.02      -30.32     37.01 o 
  -6  12  10        9.32       15.45     10.87 o 
  -5  12  10       10.97       12.62     13.23 o 
  -4  12  10      646.66      644.44     61.39 o 
  -3  12  10      674.70      630.68     81.06 o 
  -2  12  10        0.18        8.46     11.97 o 
  -1  12  10      441.81      426.99     52.09 o 
   0  12  10     1444.20     1308.45     91.70 o 
   1  12  10      838.62      876.10     76.51 o 
   2  12  10     1695.55     1726.87    108.19 o 
   3  12  10       24.11       53.09     21.27 o 
   4  12  10      879.39      965.65     83.21 o 
   5  12  10      134.61      145.56     49.27 o 
   6  12  10      259.21      268.48     68.29 o 
   7  12  10      158.79      170.00     60.24 o 
   8  12  10       18.72       -6.27     19.59 o 
   9  12  10       30.46      -12.86     20.40 o 
  -9  13  10       47.74      109.49     51.41 o 
  -8  13  10        0.36      -39.13     39.13 o 
  -7  13  10       12.82      -11.67     25.49 o 
  -6  13  10        0.10        1.72     25.45 o 
  -5  13  10      176.01      195.64     26.16 o 
  -4  13  10      194.86      236.62     31.09 o 
  -3  13  10      767.33      719.52     65.58 o 
  -2  13  10        0.83        2.65     15.50 o 
  -1  13  10        4.06       43.95     22.63 o 
   0  13  10       84.02      116.94     30.39 o 
   1  13  10      172.73      139.70     30.32 o 
   2  13  10       14.78       30.75     27.31 o 
   3  13  10       53.17       53.20     21.89 o 
   4  13  10      163.73      185.33     42.00 o 
   5  13  10       14.59        6.71     12.37 o 
   6  13  10        0.43       19.76     19.69 o 
   7  13  10       20.75       89.86     40.78 o 
   8  13  10       43.53       15.10     17.46 o 
   9  13  10       79.57      174.95     66.05 o 
  -9  14  10      292.63      149.30     61.40 o 
  -8  14  10      295.21      302.60     81.01 o 
  -7  14  10      177.66      220.28     69.99 o 
  -6  14  10       10.09       -0.64     15.66 o 
  -5  14  10       16.79       17.14     10.28 o 
  -4  14  10        7.62       12.96     11.36 o 
  -3  14  10      343.30      384.51     49.07 o 
  -2  14  10       13.84       -2.35     12.16 o 
  -1  14  10     1448.28     1663.56    119.20 o 
   0  14  10      188.59      167.84     33.77 o 
   1  14  10      103.78       83.15     25.14 o 
   2  14  10       19.80       24.73     14.66 o 
   3  14  10      220.82      173.23     37.52 o 
   4  14  10       28.28       -4.27     15.24 o 
   5  14  10      132.51      114.01     29.12 o 
   6  14  10       52.90       30.81     39.76 o 
   7  14  10      118.55      136.51     53.07 o 
   8  14  10      195.16      214.52     67.72 o 
   9  14  10      359.44      358.12     86.86 o 
  -9  15  10       87.40      117.22     56.36 o 
  -8  15  10      195.73      278.24     81.12 o 
  -7  15  10      160.68      165.88     58.31 o 
  -6  15  10      696.38      741.53     77.36 o 
  -5  15  10       53.00       38.45     13.54 o 
  -4  15  10       70.48       25.29     10.96 o 
  -3  15  10      264.55      294.98     44.89 o 
  -2  15  10       54.17       93.22     24.79 o 
  -1  15  10     1503.55     1607.01    106.07 o 
   0  15  10      242.24      265.13     43.17 o 
   1  15  10       76.70      112.85     29.59 o 
   2  15  10       80.05       80.33     20.73 o 
   3  15  10      102.66       66.73     25.89 o 
   4  15  10      239.35      276.19     46.30 o 
   5  15  10      137.03      149.08     35.57 o 
   6  15  10       73.20       43.45     31.34 o 
   7  15  10      575.78      646.37    112.12 o 
   8  15  10      397.08      406.92     88.08 o 
   9  15  10       72.70       66.41     47.23 o 
  -8  16  10       13.43      -51.34     51.34 o 
  -7  16  10      216.37      252.37     76.16 o 
  -6  16  10        0.72      -11.77     14.38 o 
  -5  16  10        7.30        0.82     10.18 o 
  -4  16  10      111.27       96.44     21.64 o 
  -3  16  10      190.50      189.21     30.73 o 
  -2  16  10      223.73      224.49     39.21 o 
  -1  16  10       30.05       21.11     17.42 o 
   0  16  10      386.60      463.57     87.33 o 
   1  16  10        0.01       19.35     16.52 o 
   2  16  10        0.00        8.54     22.33 o 
   3  16  10       15.80       33.55     16.37 o 
   4  16  10      334.73      368.19     53.23 o 
   5  16  10      367.82      462.46     62.43 o 
   6  16  10      140.65      111.13     43.32 o 
   7  16  10       51.78       69.19     44.67 o 
   8  16  10       12.66       21.49     29.67 o 
  -8  17  10      411.56      627.84    121.88 o 
  -7  17  10        3.57       34.10     30.67 o 
  -6  17  10        0.85       24.66     23.09 o 
  -5  17  10       86.38       92.29     28.08 o 
  -4  17  10      749.22      806.42     62.61 o 
  -3  17  10        0.54       -5.24     10.01 o 
  -2  17  10      245.31      266.20     44.34 o 
  -1  17  10       34.99       19.78     10.21 o 
   0  17  10       48.32       40.35     18.99 o 
   1  17  10       72.14       22.95     32.60 o 
   2  17  10        7.64        9.12     15.52 o 
   3  17  10      138.53      134.30     42.91 o 
   4  17  10      194.43      151.89     35.91 o 
   5  17  10       93.37       64.81     21.53 o 
   6  17  10      227.69      332.02     78.30 o 
   7  17  10       42.19       35.48     32.48 o 
   8  17  10        1.70       83.37     48.39 o 
  -8  18  10      455.30      502.45    110.48 o 
  -7  18  10      286.03      269.05     76.48 o 
  -6  18  10        0.11       16.32     27.85 o 
  -5  18  10      165.41      167.62     40.44 o 
  -4  18  10      191.68      204.56     33.01 o 
  -3  18  10       79.94       70.55     20.32 o 
  -2  18  10        6.84       17.55     15.76 o 
  -1  18  10        1.95       20.04     15.57 o 
   0  18  10      518.51      543.40     64.93 o 
   1  18  10      151.42      152.22     33.26 o 
   2  18  10        0.00      -15.41     17.89 o 
   3  18  10       41.08       74.64     23.58 o 
   4  18  10      572.97      472.29     62.97 o 
   5  18  10      226.53      219.02     44.99 o 
   6  18  10       45.80       72.43     34.18 o 
   7  18  10        6.29      -13.11     20.70 o 
  -7  19  10       39.68       77.40     51.22 o 
  -6  19  10        2.38        6.33     19.22 o 
  -5  19  10      143.32      130.61     36.65 o 
  -4  19  10      115.73       89.14     21.57 o 
  -3  19  10      102.81       64.98     18.83 o 
  -2  19  10      245.90      208.90     34.03 o 
  -1  19  10        0.30       41.17     21.69 o 
   0  19  10        0.55      -12.56     12.56 o 
   1  19  10        2.07        0.97     19.72 o 
   2  19  10       68.73       90.61     36.76 o 
   3  19  10        0.26       17.34     24.65 o 
   4  19  10      223.66      203.18     42.21 o 
   5  19  10      595.08      616.32    105.81 o 
   6  19  10      414.94      490.12     65.90 o 
   7  19  10      183.49      263.74     78.87 o 
  -7  20  10        2.08       13.66     26.08 o 
  -6  20  10       13.92      -23.49     23.49 o 
  -5  20  10      125.40       67.72     75.90 o 
  -4  20  10        7.93        1.14     17.57 o 
  -3  20  10       51.57       80.99     23.37 o 
  -2  20  10       22.06       -1.16     12.25 o 
  -1  20  10        0.73       -7.28     11.82 o 
   0  20  10        7.36       30.08     20.49 o 
   1  20  10       26.18       26.95     18.82 o 
   2  20  10       29.33       26.32     26.85 o 
   3  20  10      247.23      264.62     79.57 o 
   4  20  10      150.95      132.93     49.16 o 
   5  20  10     1159.54     1444.65    112.12 o 
   6  20  10       21.89       25.33     49.39 o 
  -6  21  10       15.58       36.37     35.11 o 
  -5  21  10        7.53       52.01     24.96 o 
  -4  21  10       29.92       43.85     16.79 o 
  -3  21  10      107.55      103.63     26.03 o 
  -2  21  10        2.03       -8.35     16.42 o 
  -1  21  10       20.87        6.16     20.09 o 
   0  21  10      279.94      215.14     43.26 o 
   1  21  10        3.14       16.50     11.07 o 
   2  21  10        0.02        2.58     34.73 o 
   3  21  10       31.53       14.24     12.92 o 
   4  21  10       13.10       59.25     26.40 o 
   5  21  10        8.28       19.18     15.41 o 
   6  21  10      292.31      326.94     55.24 o 
  -5  22  10       22.66       75.67     37.33 o 
  -4  22  10        5.79       13.45     12.60 o 
  -3  22  10      352.96      515.19     56.08 o 
  -2  22  10       42.21       34.65     15.94 o 
  -1  22  10      271.60      286.80     42.68 o 
   0  22  10      305.74      338.61     53.43 o 
   1  22  10       35.85       12.96     33.58 o 
   2  22  10        1.87        8.55     18.45 o 
   3  22  10      145.73      208.49     43.62 o 
   4  22  10      109.94      147.43     35.42 o 
   5  22  10      108.43       52.98     42.08 o 
  -4  23  10      111.68      133.68     43.47 o 
  -3  23  10        3.64        7.58     12.59 o 
  -2  23  10        0.50       -9.13     21.22 o 
  -1  23  10       56.44       88.24     24.36 o 
   0  23  10      119.75      179.61     35.70 o 
   1  23  10       28.80        8.09     34.12 o 
   2  23  10       87.51      117.61     32.57 o 
   3  23  10      114.85      154.23     36.58 o 
   4  23  10       91.50      112.14     31.14 o 
  -3  24  10       26.07        2.94     12.97 o 
  -2  24  10       33.82       35.16     20.40 o 
  -1  24  10       67.76       68.11     21.72 o 
   0  24  10       69.76       17.65     19.73 o 
   1  24  10      147.89       94.37     30.83 o 
   2  24  10       67.80       94.56     33.31 o 
   3  24  10      114.76      145.43     80.23 o 
  -1  25  10       14.64       24.57     16.00 o 
   0  25  10      253.33      357.68     49.65 o 
  -9   0  11      114.06      108.40     43.05 o 
  -7   0  11       34.18       75.35     40.81 o 
  -5   0  11     1195.15     1254.02    128.37 o 
  -3   0  11      546.35      550.05     84.10 o 
  -1   0  11       40.56       41.04     15.01 o 
   1   0  11       20.33        4.93     11.78 o 
   3   0  11      194.88      156.37     44.68 o 
   5   0  11      359.61      370.31     74.59 o 
   7   0  11      158.15      165.12     54.61 o 
   9   0  11      275.01      286.28     74.08 o 
 -10   1  11        0.03       -8.78     22.72 o 
  -9   1  11       26.67        0.27     14.86 o 
  -8   1  11       78.26       79.60     27.69 o 
  -7   1  11       90.63       97.03     29.64 o 
  -6   1  11        0.06      229.94    278.75 o 
  -5   1  11       46.09       81.38     26.35 o 
  -4   1  11       90.21       77.45     20.95 o 
  -3   1  11        0.78       -4.23     11.34 o 
  -2   1  11      187.94      203.97     23.06 o 
  -1   1  11       43.14       27.99     11.92 o 
   0   1  11       83.02      109.91     19.00 o 
   1   1  11      165.78      107.57     20.22 o 
   2   1  11        5.00       13.50      8.05 o 
   3   1  11      107.62       78.06     22.75 o 
   4   1  11      173.21      136.92     43.23 o 
   5   1  11       46.02       24.40     19.84 o 
   6   1  11      473.67      565.32     67.53 o 
   7   1  11        9.07      -10.86     18.57 o 
   8   1  11      125.92       92.51     30.68 o 
   9   1  11       55.81        0.50     36.77 o 
  10   1  11      144.95      137.79     39.57 o 
 -10   2  11        0.14        4.22     16.36 o 
  -9   2  11      923.95      946.16     86.79 o 
  -8   2  11       61.07        0.75     39.76 o 
  -7   2  11        6.08       31.38     21.58 o 
  -6   2  11      409.95      424.43     93.02 o 
  -5   2  11      238.10      204.99     36.79 o 
  -4   2  11        1.84       -7.98     13.63 o 
  -3   2  11      773.84      812.00     52.31 o 
  -2   2  11        1.06        0.46      7.98 o 
  -1   2  11       64.29       70.53     15.56 o 
   0   2  11      324.56      271.64     27.24 o 
   1   2  11        2.87       -5.25     13.38 o 
   2   2  11        0.01        7.24     16.53 o 
   3   2  11       74.00       53.16     15.40 o 
   4   2  11      466.68      429.96     55.63 o 
   5   2  11       28.36       20.11     27.77 o 
   6   2  11       85.49       61.93     30.80 o 
   7   2  11      470.88      437.86     61.54 o 
   8   2  11        6.39       -5.20     10.98 o 
   9   2  11       66.36       41.64     15.67 o 
  10   2  11      206.35      222.87     48.79 o 
 -10   3  11       24.81       49.91     16.60 o 
  -9   3  11      139.29      126.15     31.78 o 
  -8   3  11        0.02       19.64     16.11 o 
  -7   3  11     1590.51     1647.09    141.46 o 
  -6   3  11      701.64      737.39    125.24 o 
  -5   3  11       18.59       -5.55     10.95 o 
  -4   3  11      177.92      218.85     36.86 o 
  -3   3  11      264.07      251.54     30.58 o 
  -2   3  11      102.68       87.18     14.59 o 
  -1   3  11       29.21       32.90     12.82 o 
   0   3  11      177.33      175.03     25.85 o 
   1   3  11       43.97       55.50     14.71 o 
   2   3  11        2.21        5.90      7.59 o 
   3   3  11       47.92       41.75     12.61 o 
   4   3  11      524.59      429.18     56.18 o 
   5   3  11      935.79      998.21     88.43 o 
   6   3  11        8.99      -22.78     24.58 o 
   7   3  11      268.77      292.59     51.59 o 
   8   3  11        9.31       14.89     16.94 o 
   9   3  11       37.71       60.44     25.35 o 
  10   3  11       22.06       -7.33     46.11 o 
 -10   4  11       67.71       91.00     51.62 o 
  -9   4  11        0.23       -7.16     11.49 o 
  -8   4  11      208.41      255.31     42.37 o 
  -7   4  11      294.76      350.53     49.40 o 
  -6   4  11      186.05      163.73     70.38 o 
  -5   4  11      181.28      220.34     39.17 o 
  -4   4  11      201.31      184.23     24.35 o 
  -3   4  11       20.07       20.84      9.58 o 
  -2   4  11       61.64       52.53     14.41 o 
  -1   4  11       19.49        7.39     10.87 o 
   0   4  11       42.09       38.97     12.93 o 
   1   4  11        1.56        4.76     16.94 o 
   2   4  11     1020.14      978.10     64.70 o 
   3   4  11      510.16      485.80     46.24 o 
   4   4  11      306.91      233.34     41.35 o 
   5   4  11      278.58      372.61     54.16 o 
   6   4  11      307.56      281.64     49.15 o 
   7   4  11      113.57       88.32     28.30 o 
   8   4  11      117.82      148.74     46.13 o 
   9   4  11      280.43      277.27     61.54 o 
  10   4  11      102.56       50.89     57.15 o 
 -10   5  11        2.19       25.33     32.22 o 
  -9   5  11      488.82      477.08    118.48 o 
  -8   5  11       63.49       40.88     23.25 o 
  -7   5  11      190.79      121.38     36.63 o 
  -6   5  11      139.73      125.93     29.60 o 
  -5   5  11      183.39      166.15     32.87 o 
  -4   5  11        9.34       10.77      9.87 o 
  -3   5  11      462.25      469.26     39.31 o 
  -2   5  11        1.01       22.47     11.37 o 
  -1   5  11       90.50      104.84     19.98 o 
   0   5  11     1086.57     1054.79     63.13 o 
   1   5  11       72.15       54.80     21.55 o 
   2   5  11        3.39      -17.11     17.11 o 
   3   5  11       17.82        5.32      9.05 o 
   4   5  11        8.10       -3.80     13.44 o 
   5   5  11      121.72       60.07     23.04 o 
   6   5  11       11.43       31.63     16.32 o 
   7   5  11        3.01       -6.81     21.49 o 
   8   5  11       21.39        7.65     24.33 o 
   9   5  11       30.81       50.62     20.57 o 
  10   5  11       33.05       77.81     66.63 o 
 -10   6  11      181.07      106.26     52.53 o 
  -9   6  11      360.71      319.75     80.38 o 
  -8   6  11      122.27      184.89     36.79 o 
  -7   6  11       68.80       41.39     21.68 o 
  -6   6  11        6.52        6.26     22.66 o 
  -5   6  11      795.36      788.01     70.46 o 
  -4   6  11      103.00       49.13     14.58 o 
  -3   6  11      703.70      765.56     51.09 o 
  -2   6  11     1616.67     1685.58     76.91 o 
  -1   6  11        1.08        4.64      8.55 o 
   0   6  11      141.65      116.39     25.82 o 
   1   6  11       52.03       49.70     16.51 o 
   2   6  11       46.67       54.74     17.03 o 
   3   6  11       20.08       -3.60     10.69 o 
   4   6  11      174.40      121.64     26.93 o 
   5   6  11      166.46      131.07     45.59 o 
   6   6  11      376.03      484.15     90.71 o 
   7   6  11      175.45      184.43     57.61 o 
   8   6  11        1.65       -6.75     12.95 o 
   9   6  11        0.23       58.76     39.81 o 
  10   6  11        6.88       10.76     15.66 o 
 -10   7  11       44.71       87.62     47.43 o 
  -9   7  11        0.16        2.10     26.69 o 
  -8   7  11      715.79      665.37     66.99 o 
  -7   7  11        8.28       11.56     12.18 o 
  -6   7  11       43.65       39.50     34.12 o 
  -5   7  11       49.04       39.61     18.46 o 
  -4   7  11        0.63       -4.57      6.67 o 
  -3   7  11      708.79      719.53     49.00 o 
  -2   7  11      117.96      136.21     33.45 o 
  -1   7  11      355.05      361.78     36.17 o 
   0   7  11      162.47      156.75     32.84 o 
   1   7  11       17.56       26.00     17.48 o 
   2   7  11      756.38      704.65     68.94 o 
   3   7  11       63.94       74.61     36.22 o 
   4   7  11       30.43       16.69     26.83 o 
   5   7  11      148.82      163.94     51.54 o 
   6   7  11      252.63      304.45     72.72 o 
   7   7  11       51.40       20.77     13.12 o 
   8   7  11        4.97       19.73     25.67 o 
   9   7  11      101.28      140.25     50.88 o 
 -10   8  11       67.60       34.89     40.06 o 
  -9   8  11       25.48       83.44     53.77 o 
  -8   8  11        5.94       24.72     25.74 o 
  -7   8  11       55.59       56.11     23.65 o 
  -6   8  11        0.06       13.21     20.41 o 
  -5   8  11       62.98       58.96     20.75 o 
  -4   8  11        2.11       -3.62      7.80 o 
  -3   8  11      124.85      118.44     21.62 o 
  -2   8  11     2766.73     2741.31     98.43 o 
  -1   8  11      504.49      491.05     54.90 o 
   0   8  11       15.17       13.15     12.47 o 
   1   8  11        5.42      -16.81     16.81 o 
   2   8  11       43.28       21.70     13.06 o 
   3   8  11       37.90       16.97     17.00 o 
   4   8  11      644.51      685.58     70.42 o 
   5   8  11      172.91      154.03     50.79 o 
   6   8  11       95.29      109.39     46.38 o 
   7   8  11      119.98     1522.18    162.03 o 
   8   8  11       44.56       -4.27     19.92 o 
   9   8  11       32.97       33.21     27.22 o 
  -9   9  11       17.54       58.83     25.44 o 
  -8   9  11      103.00       88.75     51.20 o 
  -7   9  11      197.21      222.66     65.12 o 
  -6   9  11       19.92       29.78     25.48 o 
  -5   9  11      492.24      456.20     41.80 o 
  -4   9  11        1.39        7.69      9.83 o 
  -3   9  11        3.99       -0.74      6.37 o 
  -2   9  11       93.39      108.91     26.24 o 
  -1   9  11       37.12       34.90     17.12 o 
   0   9  11      769.13      819.84     72.68 o 
   1   9  11      213.24      215.82     37.10 o 
   2   9  11      328.45      385.45     52.69 o 
   3   9  11     2050.69     2182.97    124.66 o 
   4   9  11      527.61      502.97     62.62 o 
   5   9  11       22.83        9.59     14.64 o 
   6   9  11      623.10      677.65    107.81 o 
   7   9  11        1.28       30.76     35.27 o 
   8   9  11       41.38       26.93     28.62 o 
   9   9  11       20.68       22.51     16.02 o 
  -9  10  11       69.58       95.37     41.70 o 
  -8  10  11      217.03      276.66     75.57 o 
  -7  10  11       24.56       20.48     25.31 o 
  -6  10  11        4.38       17.05     11.73 o 
  -5  10  11       21.25        9.65     10.73 o 
  -4  10  11       89.31       68.57     14.63 o 
  -3  10  11      120.52      101.19     24.43 o 
  -2  10  11       27.09       15.47     22.95 o 
  -1  10  11      210.38      219.37     64.53 o 
   0  10  11      216.39      228.90     38.87 o 
   1  10  11       12.78       -8.44     16.31 o 
   2  10  11      336.77      360.44     50.97 o 
   3  10  11      399.64      395.58     53.88 o 
   4  10  11       80.40      129.95     31.23 o 
   5  10  11      123.24       98.21     26.80 o 
   6  10  11      136.03       66.86     31.32 o 
   7  10  11       45.46       23.64     25.38 o 
   8  10  11      160.32      290.43     79.10 o 
   9  10  11       25.86      -44.40     44.40 o 
  -9  11  11       13.32      -13.42     33.82 o 
  -8  11  11      425.11      486.48    101.59 o 
  -7  11  11       53.88       35.68     29.32 o 
  -6  11  11      441.60      371.28     82.55 o 
  -5  11  11       16.66       33.39     12.21 o 
  -4  11  11      132.86      153.38     30.24 o 
  -3  11  11      302.83      253.98     39.38 o 
  -2  11  11       17.61       17.28     13.45 o 
  -1  11  11       54.32       42.61     33.53 o 
   0  11  11       22.92       45.07     24.13 o 
   1  11  11       58.12       61.48     19.85 o 
   2  11  11     1621.96     1650.64    108.63 o 
   3  11  11       67.92       94.47     26.25 o 
   4  11  11       28.35       23.44     13.18 o 
   5  11  11       18.05       33.80     19.47 o 
   6  11  11       24.36       42.09     27.77 o 
   7  11  11        4.31      -22.78     22.78 o 
   8  11  11      259.40      363.50     86.52 o 
   9  11  11        8.75       33.60     27.28 o 
  -9  12  11      111.06      128.01     60.62 o 
  -8  12  11      143.70      265.46     74.06 o 
  -7  12  11       24.18       39.37     39.32 o 
  -6  12  11        1.43       20.68     23.14 o 
  -5  12  11        2.61       -4.87     24.62 o 
  -4  12  11        2.65       -6.37      8.92 o 
  -3  12  11       78.09       78.35     41.19 o 
  -2  12  11      228.04      255.07     41.15 o 
  -1  12  11       31.68       26.92     13.37 o 
   0  12  11        0.07       11.82     21.84 o 
   1  12  11        8.81        5.34     11.03 o 
   2  12  11       27.75       22.25     33.26 o 
   3  12  11      358.63      438.77     58.13 o 
   4  12  11      122.07      162.11     34.46 o 
   5  12  11        0.10       -0.79     20.42 o 
   6  12  11        0.00      -33.32     33.32 o 
   7  12  11       58.45       55.25     42.59 o 
   8  12  11      114.06      208.02     66.98 o 
  -8  13  11       11.92      -37.06     38.85 o 
  -7  13  11      102.55       76.37     40.73 o 
  -6  13  11        1.08       72.81     45.89 o 
  -5  13  11      288.30      291.07     47.15 o 
  -4  13  11       46.92       65.97     18.68 o 
  -3  13  11        0.88       -2.12     17.26 o 
  -2  13  11      513.79      586.70     62.44 o 
  -1  13  11      152.24      160.90     34.32 o 
   0  13  11      741.61      796.03    115.40 o 
   1  13  11        7.06       12.00     12.87 o 
   2  13  11        3.43       21.82     18.73 o 
   3  13  11      372.71      403.18     55.56 o 
   4  13  11       51.94       36.57     19.59 o 
   5  13  11       68.06       93.20     29.23 o 
   6  13  11       81.97       67.55     35.32 o 
   7  13  11       63.10       77.92     33.78 o 
   8  13  11      104.40       19.89     23.77 o 
  -8  14  11       15.03       20.88     29.88 o 
  -7  14  11       31.93       79.80     42.13 o 
  -6  14  11        0.77        9.43     22.59 o 
  -5  14  11       91.57      160.25     36.81 o 
  -4  14  11       89.64       94.07     27.97 o 
  -3  14  11       77.25       80.03     22.08 o 
  -2  14  11      313.26      358.00     50.70 o 
  -1  14  11      405.39      374.62     52.60 o 
   0  14  11      924.86     1084.38     89.36 o 
   1  14  11        0.03      -10.89     14.03 o 
   2  14  11       86.15      102.19     32.71 o 
   3  14  11      156.57      158.06     34.38 o 
   4  14  11       52.34       45.47     18.96 o 
   5  14  11       67.27       60.15     20.16 o 
   6  14  11        6.57      -16.78     26.82 o 
   7  14  11      133.89      158.04     57.48 o 
   8  14  11       52.21       71.34     42.67 o 
  -8  15  11       14.39       39.20     38.70 o 
  -7  15  11      241.39      496.02    103.69 o 
  -6  15  11       87.28      154.55     59.61 o 
  -5  15  11      236.65      233.39     50.25 o 
  -4  15  11       89.21       70.01     26.49 o 
  -3  15  11      190.79      196.00     37.85 o 
  -2  15  11        0.21       15.00     29.98 o 
  -1  15  11        0.30        7.34     10.54 o 
   0  15  11      789.70      781.44     76.98 o 
   1  15  11      394.33      402.20     56.42 o 
   2  15  11      519.38      465.14     59.61 o 
   3  15  11      281.69      385.64     55.42 o 
   4  15  11      290.33      307.94     50.89 o 
   5  15  11      340.54      462.84     62.52 o 
   6  15  11        5.64       24.76     29.39 o 
   7  15  11        3.51      -13.46     17.21 o 
  -7  16  11      101.59      172.93     61.06 o 
  -6  16  11       47.79       75.03     46.33 o 
  -5  16  11       62.83       50.70     28.02 o 
  -4  16  11        0.43       19.87     10.25 o 
  -3  16  11       77.50       82.31     23.60 o 
  -2  16  11        3.77        4.65     17.99 o 
  -1  16  11      225.95      218.88     40.43 o 
   0  16  11       99.69       95.19     27.90 o 
   1  16  11        9.54        3.81     22.73 o 
   2  16  11      252.60      222.21     43.97 o 
   3  16  11       55.54      106.61     29.84 o 
   4  16  11        5.14        7.56     13.97 o 
   5  16  11        0.05      -15.55     15.55 o 
   6  16  11       53.92      109.59     48.98 o 
   7  16  11       23.77       79.31     47.54 o 
  -7  17  11      703.44     1140.21    161.64 o 
  -6  17  11       36.76      122.71     61.24 o 
  -5  17  11       74.86       50.21     22.58 o 
  -4  17  11       10.73       -0.36     52.31 o 
  -3  17  11       48.36       62.83     23.60 o 
  -2  17  11       10.77       15.64     12.72 o 
  -1  17  11       31.02       19.60     27.23 o 
   0  17  11      270.33      282.40     48.54 o 
   1  17  11       27.42       25.38     23.04 o 
   2  17  11        4.90        2.90     19.67 o 
   3  17  11        5.64        1.80     17.29 o 
   4  17  11       10.05        5.38     22.87 o 
   5  17  11      223.99      352.36     56.44 o 
   6  17  11        9.28       31.39     33.76 o 
   7  17  11        4.52        9.31     16.08 o 
  -6  18  11       39.95      -12.25     20.78 o 
  -5  18  11       40.76       31.63     21.64 o 
  -4  18  11       70.42       36.15     20.77 o 
  -3  18  11      122.63      166.05     29.99 o 
  -2  18  11        1.54       -1.88     15.87 o 
  -1  18  11      777.37      923.47     86.10 o 
   0  18  11        8.31       12.76     16.97 o 
   1  18  11      144.91      159.69     36.55 o 
   2  18  11      125.25      164.63     38.17 o 
   3  18  11        5.66       -4.51     16.55 o 
   4  18  11       15.01       21.05     17.03 o 
   5  18  11        0.55      -11.53     18.02 o 
   6  18  11      204.63      212.23     67.99 o 
  -6  19  11        3.67      -44.19     44.19 o 
  -5  19  11      108.09       83.35     53.50 o 
  -4  19  11       14.60       11.68     34.14 o 
  -3  19  11      159.88       92.24     24.63 o 
  -2  19  11       45.89       50.38     18.02 o 
  -1  19  11        1.56        5.17     14.30 o 
   0  19  11      110.22      125.06     33.78 o 
   1  19  11      101.38      103.38     28.40 o 
   2  19  11       20.79       14.15     60.02 o 
   3  19  11      165.78      193.25     40.57 o 
   4  19  11       22.82       44.50     19.23 o 
   5  19  11       30.32       36.93     55.33 o 
  -5  20  11       27.49       45.63     22.28 o 
  -4  20  11       20.76       36.51     25.47 o 
  -3  20  11       11.53       57.34     21.55 o 
  -2  20  11      483.67      584.55     60.67 o 
  -1  20  11       13.47       11.27     27.79 o 
   0  20  11      160.56      238.86     45.75 o 
   1  20  11       60.29       55.80     35.01 o 
   2  20  11       80.19      136.64     35.64 o 
   3  20  11      241.55      319.05     80.87 o 
   4  20  11        2.32       33.42     26.50 o 
   5  20  11       18.78        2.10     15.41 o 
  -4  21  11        6.48       41.73     23.32 o 
  -3  21  11       18.53       33.06     13.59 o 
  -2  21  11       13.87       10.91     15.09 o 
  -1  21  11       17.22       24.75     18.71 o 
   0  21  11       61.69       35.40     31.72 o 
   1  21  11       17.08       41.50     24.31 o 
   2  21  11      259.51      295.66     53.73 o 
   3  21  11       13.01       11.33     12.72 o 
   4  21  11      179.48      206.60     78.87 o 
  -3  22  11       29.48       32.20     17.86 o 
  -2  22  11        5.91      -17.97     17.97 o 
  -1  22  11        6.15      -11.00     28.89 o 
   0  22  11       66.16       35.43     16.02 o 
   1  22  11        6.17       -3.95     27.77 o 
   2  22  11       29.62        2.56     15.32 o 
   3  22  11      240.98      229.93     68.34 o 
  -1  23  11       51.58       44.08     31.92 o 
   0  23  11      110.34      171.41     36.84 o 
   1  23  11      204.00      343.77     64.15 o 
  -8   0  12      168.55       94.38     40.43 o 
  -6   0  12       27.19        4.85     19.62 o 
  -4   0  12        7.58      112.94     40.41 o 
  -2   0  12      840.96      930.29    110.52 o 
   0   0  12      378.85      486.95     56.25 o 
   2   0  12       77.04       29.65     32.41 o 
   4   0  12      396.24      569.88     94.78 o 
   6   0  12        0.06       12.11     20.91 o 
   8   0  12       77.35       98.31     47.79 o 
  -9   1  12       38.36       40.96     19.40 o 
  -8   1  12        1.10       20.46     17.95 o 
  -7   1  12       51.86       16.92     27.73 o 
  -6   1  12        9.00       23.25     15.49 o 
  -5   1  12       66.35       52.17     19.14 o 
  -4   1  12       36.06       19.54     15.62 o 
  -3   1  12       48.34       60.02     19.87 o 
  -2   1  12       44.58       57.28     15.31 o 
  -1   1  12       50.93       37.83     12.44 o 
   0   1  12      566.95      583.89     42.60 o 
   1   1  12       29.08       28.64      8.83 o 
   2   1  12      198.18      167.66     26.38 o 
   3   1  12        4.48       -9.31     13.15 o 
   4   1  12       60.58       23.57     32.43 o 
   5   1  12      158.64      158.03     37.92 o 
   6   1  12       97.61       99.48     30.76 o 
   7   1  12      110.57      115.19     33.27 o 
   8   1  12        0.26      -10.93     24.82 o 
   9   1  12       17.26       -8.00     28.31 o 
  -9   2  12       99.20      100.12     29.97 o 
  -8   2  12      498.79      615.24     70.63 o 
  -7   2  12        4.44        5.79     13.89 o 
  -6   2  12       73.41      130.42     33.23 o 
  -5   2  12      209.48      246.48     58.87 o 
  -4   2  12       44.03       28.26     17.62 o 
  -3   2  12       26.68       27.74     18.09 o 
  -2   2  12        5.50      -10.92     10.92 o 
  -1   2  12       12.45        1.99     10.89 o 
   0   2  12       16.74       15.77      9.46 o 
   1   2  12      206.94      187.18     23.23 o 
   2   2  12      286.49      242.88     33.32 o 
   3   2  12       77.64      107.67     29.87 o 
   4   2  12      599.06      606.03     68.26 o 
   5   2  12      348.90      375.19     56.06 o 
   6   2  12      113.15      125.01     32.11 o 
   7   2  12        8.51      -23.37     23.37 o 
   8   2  12      102.47       75.61     25.38 o 
   9   2  12        0.35      -20.19     46.56 o 
  -9   3  12       52.86       32.47     19.65 o 
  -8   3  12       20.13       14.95     14.38 o 
  -7   3  12       36.50       53.94     39.97 o 
  -6   3  12      588.85      619.66     67.68 o 
  -5   3  12       39.53       22.61     55.41 o 
  -4   3  12        2.09       19.65     26.25 o 
  -3   3  12       22.88       11.13      8.62 o 
  -2   3  12      250.84      259.87     31.63 o 
  -1   3  12       24.51       17.64     16.87 o 
   0   3  12       14.69       -1.56     14.16 o 
   1   3  12      530.46      548.05     42.28 o 
   2   3  12      764.30      700.84     63.55 o 
   3   3  12       41.96       22.15     14.07 o 
   4   3  12      118.10      107.69     29.48 o 
   5   3  12        0.10       16.05     12.61 o 
   6   3  12        7.81       15.51     16.09 o 
   7   3  12       28.62       34.33     34.73 o 
   8   3  12      601.28      630.67     80.51 o 
   9   3  12        7.77        5.81     15.52 o 
  -9   4  12       52.16       67.49     36.42 o 
  -8   4  12      256.57      307.30     49.29 o 
  -7   4  12        5.14      -12.68     18.54 o 
  -6   4  12       28.79       33.98     14.66 o 
  -5   4  12      406.75      368.32     51.68 o 
  -4   4  12      295.40      262.20     43.47 o 
  -3   4  12      908.00      802.93     54.48 o 
  -2   4  12       37.11       28.94     13.15 o 
  -1   4  12      128.81      154.54     30.28 o 
   0   4  12       42.18       32.67     12.91 o 
   1   4  12      872.43      887.75     77.23 o 
   2   4  12      106.08      125.01     28.43 o 
   3   4  12        3.91       -6.71     10.08 o 
   4   4  12       19.01       -5.10     26.19 o 
   5   4  12       38.17        2.33     11.11 o 
   6   4  12        0.71        1.67     17.47 o 
   7   4  12      685.07      609.30     76.38 o 
   8   4  12       92.40       79.11     28.63 o 
   9   4  12        1.59       -8.78     15.10 o 
  -9   5  12      228.46      267.07     73.16 o 
  -8   5  12      122.93      164.30     34.77 o 
  -7   5  12       98.11      160.05     34.97 o 
  -6   5  12      161.07      153.42     33.89 o 
  -5   5  12        0.02       17.45     16.35 o 
  -4   5  12      198.03      176.78     24.86 o 
  -3   5  12     1381.45     1471.49     74.10 o 
  -2   5  12      439.83      448.18     41.70 o 
  -1   5  12        4.25        3.80      8.62 o 
   0   5  12       13.26       -7.74     13.05 o 
   1   5  12      550.70      544.26     60.50 o 
   2   5  12      155.05      151.74     30.00 o 
   3   5  12      158.89      131.21     30.71 o 
   4   5  12      344.41      287.33     66.24 o 
   5   5  12      105.72       82.24     28.67 o 
   6   5  12      427.63      445.43     63.24 o 
   7   5  12       29.36       25.12     30.90 o 
   8   5  12        4.95      -27.51     27.51 o 
   9   5  12      170.82      180.22     44.43 o 
  -9   6  12       46.83      -23.30     24.74 o 
  -8   6  12       13.67      -27.63     27.63 o 
  -7   6  12        5.24       23.40     16.07 o 
  -6   6  12      136.03      175.31     34.64 o 
  -5   6  12      157.49      199.52     36.86 o 
  -4   6  12       52.81       45.46     14.98 o 
  -3   6  12     1943.64     2080.87     87.82 o 
  -2   6  12       24.51       24.56     10.62 o 
  -1   6  12        0.95       -1.96      8.79 o 
   0   6  12       24.59       58.99     21.47 o 
   1   6  12        0.02       -3.40     21.23 o 
   2   6  12       31.98        9.16     13.27 o 
   3   6  12        0.37        0.97     14.31 o 
   4   6  12       44.68       47.06     28.13 o 
   5   6  12       40.49       54.47     30.96 o 
   6   6  12        7.01      -11.04     29.00 o 
   7   6  12       22.89       72.04     39.98 o 
   8   6  12      463.19      610.01    112.09 o 
   9   6  12       12.68       51.04     39.98 o 
  -9   7  12      408.13      453.16     95.11 o 
  -8   7  12       27.94       10.22     22.20 o 
  -7   7  12        0.02       56.10     46.96 o 
  -6   7  12       13.21      -16.92     16.92 o 
  -5   7  12      449.79      432.75     54.30 o 
  -4   7  12        5.64        6.21      6.64 o 
  -3   7  12      154.24      169.21     25.17 o 
  -2   7  12        1.06        0.97     13.31 o 
  -1   7  12      175.26      206.14     38.20 o 
   0   7  12       58.74       16.76     24.20 o 
   1   7  12      281.16      283.43     43.93 o 
   2   7  12      251.19      230.85     41.42 o 
   3   7  12        6.68       -7.39     15.62 o 
   4   7  12       48.92        9.59     31.54 o 
   5   7  12       23.26       22.77     22.67 o 
   6   7  12      243.47      234.54     68.09 o 
   7   7  12      260.51      327.47     78.81 o 
   8   7  12       45.80       49.00     34.83 o 
  -8   8  12       70.93       56.34     22.30 o 
  -7   8  12      363.85      261.81     72.67 o 
  -6   8  12       57.49       19.49     25.23 o 
  -5   8  12      661.10      705.17     67.27 o 
  -4   8  12       54.16       25.04     20.85 o 
  -3   8  12      239.36      237.10     30.11 o 
  -2   8  12       43.00       41.09     12.90 o 
  -1   8  12     1642.95     1708.62    105.24 o 
   0   8  12      117.57      138.38     33.36 o 
   1   8  12     1024.27     1098.36     88.11 o 
   2   8  12       30.51       10.25     28.31 o 
   3   8  12      151.51      146.90     33.78 o 
   4   8  12        0.38        0.97     12.42 o 
   5   8  12      197.53      181.94     55.62 o 
   6   8  12       50.14       42.77     34.42 o 
   7   8  12      131.50      207.71     63.13 o 
   8   8  12      292.66      400.56     92.16 o 
  -8   9  12        0.81      -32.09     42.20 o 
  -7   9  12        9.07      -23.20     40.31 o 
  -6   9  12       11.27        3.01     39.72 o 
  -5   9  12      236.98      214.68     36.72 o 
  -4   9  12      206.51      240.87     49.87 o 
  -3   9  12        0.34       14.13     13.53 o 
  -2   9  12      532.55      593.88     61.38 o 
  -1   9  12      777.04      831.88     74.52 o 
   0   9  12        3.71        3.15     18.37 o 
   1   9  12      206.95      231.93     42.20 o 
   2   9  12        0.98       27.52     17.23 o 
   3   9  12        0.51       -7.04     16.72 o 
   4   9  12      224.12      194.91     38.63 o 
   5   9  12      283.54      312.80     72.26 o 
   6   9  12     1115.95     1790.92    181.32 o 
   7   9  12       71.99       -7.05     21.08 o 
   8   9  12        4.57       22.10     17.02 o 
  -8  10  12        4.31      -33.89     33.89 o 
  -7  10  12       22.33       20.71     21.01 o 
  -6  10  12      300.97      214.57     63.48 o 
  -5  10  12       17.93        2.97      8.75 o 
  -4  10  12      204.87      230.15     38.60 o 
  -3  10  12        1.72        5.44     14.62 o 
  -2  10  12        0.06       28.71     34.52 o 
  -1  10  12      665.19      627.58     65.70 o 
   0  10  12      123.86      129.88     37.09 o 
   1  10  12      651.67      758.33     75.05 o 
   2  10  12      935.00      929.99     84.46 o 
   3  10  12      308.50      306.04     60.27 o 
   4  10  12      105.53       99.66     29.54 o 
   5  10  12        1.83       32.84     28.47 o 
   6  10  12        7.37      -34.98     34.98 o 
   7  10  12       23.21        8.16     18.82 o 
   8  10  12       18.31        6.94     28.73 o 
  -8  11  12        0.00       10.71     40.13 o 
  -7  11  12       15.97      105.51     57.26 o 
  -6  11  12      179.34      207.22     66.86 o 
  -5  11  12      338.39      349.50     85.63 o 
  -4  11  12      345.12      471.28     95.30 o 
  -3  11  12      199.87      207.61     40.74 o 
  -2  11  12        5.30       11.57     10.67 o 
  -1  11  12       12.14       13.65     43.06 o 
   0  11  12       28.89       61.46     23.79 o 
   1  11  12      355.25      324.37     49.77 o 
   2  11  12      247.74      289.83     58.06 o 
   3  11  12      152.18      170.26     36.85 o 
   4  11  12      158.49      153.68     36.69 o 
   5  11  12       73.75       86.25     39.99 o 
   6  11  12        0.02       19.89     21.13 o 
   7  11  12        3.51       35.66     24.11 o 
  -7  12  12       53.81       -7.52     34.59 o 
  -6  12  12      477.84      461.47     95.49 o 
  -5  12  12        2.45      102.62     47.79 o 
  -4  12  12      298.58      288.11     72.78 o 
  -3  12  12       22.28       37.50     16.76 o 
  -2  12  12       44.85       64.92     21.88 o 
  -1  12  12       43.04       39.66     18.23 o 
   0  12  12      292.12      308.50     48.86 o 
   1  12  12        9.42       29.32     37.52 o 
   2  12  12     1476.02     1621.79    167.09 o 
   3  12  12      169.99      170.08     49.81 o 
   4  12  12       23.09       35.38     16.95 o 
   5  12  12       15.27      -10.72     18.41 o 
   6  12  12      269.23      304.41     78.25 o 
   7  12  12        7.19       41.40     38.29 o 
  -7  13  12       62.73       73.61     41.35 o 
  -6  13  12        0.36       51.11     37.19 o 
  -5  13  12      112.62       40.24     28.12 o 
  -4  13  12        7.53      109.60     53.25 o 
  -3  13  12        0.26       -3.50      9.33 o 
  -2  13  12       41.02       60.03     22.39 o 
  -1  13  12      345.41      420.12     56.65 o 
   0  13  12       99.37       87.37     31.64 o 
   1  13  12        0.13        8.83     15.86 o 
   2  13  12      215.63      236.41     44.43 o 
   3  13  12       50.29       31.37     63.76 o 
   4  13  12      123.06      103.54     32.00 o 
   5  13  12      136.10      142.99     45.93 o 
   6  13  12        2.67      -23.17     23.17 o 
   7  13  12        3.34      -24.79     24.79 o 
  -7  14  12       18.42       22.08     26.99 o 
  -6  14  12       60.54       21.48     32.05 o 
  -5  14  12       29.75        7.10     24.85 o 
  -4  14  12      331.90      390.16     59.92 o 
  -3  14  12      252.02      352.26     50.71 o 
  -2  14  12        7.90       11.16     45.51 o 
  -1  14  12       84.14      105.74     28.01 o 
   0  14  12       23.24       39.69     15.96 o 
   1  14  12       83.78      135.23     34.73 o 
   2  14  12       63.51       87.14     25.94 o 
   3  14  12       49.85       52.41     21.35 o 
   4  14  12      175.83      151.20     36.48 o 
   5  14  12       24.57       37.37     19.99 o 
   6  14  12      161.23      137.58     53.28 o 
  -6  15  12       41.96       40.74     27.26 o 
  -5  15  12        1.22      -39.39     39.39 o 
  -4  15  12        0.51        4.66     26.76 o 
  -3  15  12      367.18      449.57    127.81 o 
  -2  15  12      130.96      200.94     39.96 o 
  -1  15  12      139.28      164.18     45.10 o 
   0  15  12      208.30      339.64     53.03 o 
   1  15  12       85.49      155.67     37.19 o 
   2  15  12       80.63       73.82     26.24 o 
   3  15  12        1.85      -12.77     14.49 o 
   4  15  12        2.67      -16.09     39.47 o 
   5  15  12       39.05       53.51     27.03 o 
   6  15  12       23.82        6.76     29.26 o 
  -6  16  12      260.11      369.11     93.80 o 
  -5  16  12      161.89      197.28     65.31 o 
  -4  16  12       54.72       13.59     44.84 o 
  -3  16  12      196.53      202.50     40.78 o 
  -2  16  12        2.64        4.64     11.48 o 
  -1  16  12      313.40      381.76     54.35 o 
   0  16  12        9.21       28.64     51.80 o 
   1  16  12        0.14       22.75     17.67 o 
   2  16  12       81.92      180.52     40.72 o 
   3  16  12       54.47       92.23     30.73 o 
   4  16  12       64.05       72.78     32.64 o 
   5  16  12       64.26       22.71     17.27 o 
  -5  17  12       13.96       62.58     37.22 o 
  -4  17  12       19.11        1.04     12.03 o 
  -3  17  12       14.11       27.31     26.88 o 
  -2  17  12      333.93      323.08     51.83 o 
  -1  17  12       10.65      -18.02     20.07 o 
   0  17  12      119.55      179.59     38.20 o 
   1  17  12      503.95      565.14     73.04 o 
   2  17  12      233.71      311.98     50.76 o 
   3  17  12        0.07       -5.13     16.48 o 
   4  17  12        0.92       -7.67     24.69 o 
   5  17  12       79.42       62.61     22.80 o 
  -4  18  12       10.67       78.01     33.94 o 
  -3  18  12        4.72       12.41     15.62 o 
  -2  18  12       62.26       80.23     25.69 o 
  -1  18  12       56.66       32.34     51.50 o 
   0  18  12       50.23       87.44     33.56 o 
   1  18  12       96.82      119.68     34.04 o 
   2  18  12       24.29       51.97     21.06 o 
   3  18  12      471.83      640.69     88.85 o 
   4  18  12       45.06       -5.38     40.30 o 
  -4  19  12       29.52       23.92     23.98 o 
  -3  19  12       87.81       97.85     35.98 o 
  -2  19  12       47.54       45.29     22.77 o 
  -1  19  12       40.67       19.62     36.97 o 
   0  19  12       18.44       20.20     17.33 o 
   1  19  12       69.30       77.80     29.09 o 
   2  19  12      396.33      471.78     66.49 o 
   3  19  12      173.77      289.91     65.16 o 
  -2  20  12        1.72        9.83     17.80 o 
  -1  20  12       36.45        8.42     35.03 o 
   0  20  12        0.19      -16.50     16.50 o 
   1  20  12       19.73       36.69     32.55 o 
   2  20  12       16.85        5.37     23.15 o 
  -7   0  13      383.87      497.02     91.13 o 
  -5   0  13        0.95       16.56     20.64 o 
  -3   0  13      331.79      460.42     82.00 o 
  -1   0  13      115.85       85.02     26.35 o 
   1   0  13       37.28       20.85     31.37 o 
   3   0  13      323.90      304.38     69.63 o 
   5   0  13      510.18      439.61     90.55 o 
   7   0  13       36.23       18.58     26.15 o 
  -8   1  13        0.41      -17.75     17.75 o 
  -7   1  13       30.37       36.75     22.07 o 
  -6   1  13       17.70       24.88     18.71 o 
  -5   1  13       46.57       38.97     19.65 o 
  -4   1  13       72.24       63.53     23.73 o 
  -3   1  13      101.49      129.80     32.37 o 
  -2   1  13      207.46      232.02     42.07 o 
  -1   1  13       43.11       43.06     14.44 o 
   0   1  13       50.30       11.69      9.39 o 
   1   1  13       78.67       75.14     14.97 o 
   2   1  13       25.72       16.86     12.97 o 
   3   1  13       69.87       70.22     23.92 o 
   4   1  13      469.63      476.59     63.95 o 
   5   1  13       27.68       -1.89     19.03 o 
   6   1  13      119.35       79.51     27.09 o 
   7   1  13      200.67      225.08     48.70 o 
   8   1  13       68.39       76.22     27.10 o 
  -8   2  13       20.75        3.02     19.04 o 
  -7   2  13      161.86      163.25     35.34 o 
  -6   2  13       33.02       47.57     22.37 o 
  -5   2  13       93.24       70.73     28.38 o 
  -4   2  13       12.01      -11.53     11.53 o 
  -3   2  13       29.99       37.00     16.32 o 
  -2   2  13      156.08      175.47     36.33 o 
  -1   2  13      198.67      227.64     31.64 o 
   0   2  13       32.05        8.83     18.05 o 
   1   2  13       88.70       57.09     14.47 o 
   2   2  13       24.52       14.58     17.81 o 
   3   2  13       74.57       33.11     12.76 o 
   4   2  13       28.99       18.80     13.34 o 
   5   2  13      160.69      123.93     31.54 o 
   6   2  13        8.90       -9.31     28.26 o 
   7   2  13        8.24        0.02     22.50 o 
   8   2  13       28.92       22.30     17.00 o 
  -8   3  13       47.80       55.90     25.23 o 
  -7   3  13        1.62       35.27     21.37 o 
  -6   3  13       23.95       26.55     14.68 o 
  -5   3  13      127.24       90.39     50.16 o 
  -4   3  13       12.78       -5.09     15.09 o 
  -3   3  13      164.84      212.85     41.05 o 
  -2   3  13      131.99      104.16     20.28 o 
  -1   3  13       48.89       37.58     14.13 o 
   0   3  13      123.86      106.36     21.89 o 
   1   3  13        3.71        3.54     22.45 o 
   2   3  13        0.72       -5.22     14.08 o 
   3   3  13       71.93       56.45     20.76 o 
   4   3  13        3.03        1.49     12.31 o 
   5   3  13       52.30       38.36     22.85 o 
   6   3  13       15.01       -1.43     15.81 o 
   7   3  13       12.20       14.99     14.82 o 
  -8   4  13       21.81       23.14     19.21 o 
  -7   4  13      190.97      196.96     54.98 o 
  -6   4  13       46.95       66.66     20.58 o 
  -5   4  13      260.08      235.81     41.28 o 
  -4   4  13        0.41       16.98     16.69 o 
  -3   4  13        7.38       32.09     13.00 o 
  -2   4  13       85.84       89.27     19.38 o 
  -1   4  13        0.41       -4.37      8.52 o 
   0   4  13       13.59        2.12     14.25 o 
   1   4  13      152.13      113.75     38.52 o 
   2   4  13      139.28       78.12     25.81 o 
   3   4  13       69.84       75.13     23.70 o 
   4   4  13       16.42      -18.99     18.99 o 
   5   4  13      248.07      309.57     52.22 o 
   6   4  13        7.96      -11.99     20.96 o 
   7   4  13       72.48       48.48     42.20 o 
  -8   5  13      316.24      203.44     69.18 o 
  -7   5  13        6.58       16.66     18.04 o 
  -6   5  13        9.82        2.25     20.32 o 
  -5   5  13      248.75      220.43     40.63 o 
  -4   5  13      191.98      167.43     34.64 o 
  -3   5  13        3.44       12.79      7.06 o 
  -2   5  13      612.92      549.31     48.14 o 
  -1   5  13      893.47      876.11     62.37 o 
   0   5  13      372.95      372.95     51.30 o 
   1   5  13      601.61      585.64     66.92 o 
   2   5  13       13.38       34.93     17.42 o 
   3   5  13        0.30       -6.29     13.28 o 
   4   5  13       22.61       39.90     29.20 o 
   5   5  13       65.13      -18.12     23.77 o 
   6   5  13       15.23       80.64     40.09 o 
   7   5  13        8.35       11.97     31.06 o 
  -7   6  13      123.63      138.57     56.57 o 
  -6   6  13       21.04       22.10     16.07 o 
  -5   6  13      169.24      176.99     53.42 o 
  -4   6  13      226.66      331.86     75.82 o 
  -3   6  13        0.19        0.37     10.09 o 
  -2   6  13      323.96      316.91     37.77 o 
  -1   6  13        5.46       16.92     15.00 o 
   0   6  13      399.38      386.19     53.24 o 
   1   6  13        4.32       23.46     13.81 o 
   2   6  13       13.58       21.86     25.10 o 
   3   6  13      120.90       93.32     26.01 o 
   4   6  13        1.23      -29.66     29.66 o 
   5   6  13       38.25       79.56     36.12 o 
   6   6  13      123.47      188.26     63.00 o 
   7   6  13      147.55      265.19     78.18 o 
  -7   7  13      102.27       21.32     30.06 o 
  -6   7  13        1.08       30.21     20.34 o 
  -5   7  13      273.27      321.51     49.04 o 
  -4   7  13      289.35      297.79     52.29 o 
  -3   7  13      350.34      374.11     38.72 o 
  -2   7  13     1471.91     1393.88     77.22 o 
  -1   7  13       86.53       90.84     38.55 o 
   0   7  13      201.21      148.35     31.92 o 
   1   7  13      219.97      260.09     44.26 o 
   2   7  13        1.46        4.35     16.70 o 
   3   7  13        3.63       -0.11     19.72 o 
   4   7  13      179.38      218.35     61.68 o 
   5   7  13      245.13      284.83     72.73 o 
   6   7  13      341.27      388.00     86.62 o 
   7   7  13        9.16        8.74     25.68 o 
  -7   8  13       10.38       24.55     32.49 o 
  -6   8  13        3.48        6.68     22.11 o 
  -5   8  13       57.91       64.47     22.77 o 
  -4   8  13      753.00      865.10     77.84 o 
  -3   8  13       16.75       18.64      9.59 o 
  -2   8  13      817.67      964.23     81.00 o 
  -1   8  13       15.98       23.68     19.69 o 
   0   8  13       37.72       15.83     14.17 o 
   1   8  13        7.14       13.56     14.42 o 
   2   8  13       32.08        3.39     11.24 o 
   3   8  13      183.11      147.93     36.44 o 
   4   8  13      263.81      296.11     50.18 o 
   5   8  13      139.67      114.96     42.24 o 
   6   8  13      425.94      674.62    113.77 o 
   7   8  13      113.88      113.31     46.33 o 
  -7   9  13        4.50        2.72     19.36 o 
  -6   9  13      232.57      203.13     64.05 o 
  -5   9  13      189.82      267.39     44.19 o 
  -4   9  13      229.87      257.24     43.87 o 
  -3   9  13       43.67       52.89     37.01 o 
  -2   9  13      552.05      487.58     58.38 o 
  -1   9  13      157.45      142.15     34.20 o 
   0   9  13      586.61      521.85     78.08 o 
   1   9  13      173.79      159.23     35.86 o 
   2   9  13        4.35       -1.28     16.57 o 
   3   9  13       28.39       51.16     22.32 o 
   4   9  13       26.75       -6.40     11.18 o 
   5   9  13        0.96      -23.20     26.80 o 
   6   9  13        0.93       16.01     20.59 o 
  -7  10  13      180.97      193.85     68.79 o 
  -6  10  13        1.76       28.60     31.40 o 
  -5  10  13        2.23       62.13     44.35 o 
  -4  10  13      127.25      159.04     58.12 o 
  -3  10  13       91.02       27.99     19.01 o 
  -2  10  13       19.66      -10.48     13.79 o 
  -1  10  13      108.64      124.48     30.56 o 
   0  10  13       73.12      102.08     39.29 o 
   1  10  13       50.45       35.32     30.91 o 
   2  10  13      154.13      224.41     43.34 o 
   3  10  13      248.20      218.42     43.82 o 
   4  10  13        0.00       -0.07     27.63 o 
   5  10  13       14.46       63.04     38.80 o 
   6  10  13      108.07      108.77     42.08 o 
  -6  11  13       21.90       32.01     21.69 o 
  -5  11  13       62.15      147.00     62.39 o 
  -4  11  13       54.83       56.23     41.84 o 
  -3  11  13       89.95      123.56     53.09 o 
  -2  11  13      420.56      536.83     62.27 o 
  -1  11  13        8.48       11.63     24.22 o 
   0  11  13     1134.67     1351.91    103.60 o 
   1  11  13       24.79       46.44     15.19 o 
   2  11  13       91.90       63.82     27.68 o 
   3  11  13        5.21       -5.89     11.34 o 
   4  11  13      347.98      431.39     61.23 o 
   5  11  13       26.02      -28.80     37.67 o 
   6  11  13      168.12      142.91     51.88 o 
  -6  12  13        0.05       52.03     42.30 o 
  -5  12  13       85.84      103.09     51.39 o 
  -4  12  13      154.38      182.46     61.58 o 
  -3  12  13       95.02       95.32     41.52 o 
  -2  12  13       22.40       42.96     22.50 o 
  -1  12  13        4.88       29.31     18.76 o 
   0  12  13        0.72        3.87     16.92 o 
   1  12  13       58.77       57.99     25.40 o 
   2  12  13       11.03       13.54     27.94 o 
   3  12  13      541.74      699.48     77.96 o 
   4  12  13        9.33       32.45     24.64 o 
   5  12  13       21.52       91.41     49.30 o 
   6  12  13      103.38      202.50     63.93 o 
  -5  13  13       23.52       59.00     44.33 o 
  -4  13  13     1037.23     1053.91    146.42 o 
  -3  13  13       37.02        5.90     28.09 o 
  -2  13  13       96.79       98.32     28.92 o 
  -1  13  13       12.39       -2.11     26.50 o 
   0  13  13      261.32      321.25     52.05 o 
   1  13  13      184.89      161.49     41.13 o 
   2  13  13      124.52       93.62     29.15 o 
   3  13  13      180.45      111.67     40.58 o 
   4  13  13        1.37       -4.60     23.30 o 
   5  13  13       15.89       29.60     18.27 o 
  -5  14  13      124.56      245.23     71.26 o 
  -4  14  13      378.90      415.82     94.63 o 
  -3  14  13      365.06      381.11     89.72 o 
  -2  14  13      598.06      611.43     70.90 o 
  -1  14  13      194.08      224.84     43.68 o 
   0  14  13        2.61        1.09     10.71 o 
   1  14  13      257.24      256.42     45.95 o 
   2  14  13      387.34      539.29     70.78 o 
   3  14  13      190.20      257.30     49.45 o 
   4  14  13        3.18       -4.32     36.41 o 
   5  14  13      231.72      246.85     48.34 o 
  -4  15  13       71.59       80.94     45.76 o 
  -3  15  13        1.85       77.64     44.35 o 
  -2  15  13      610.72      674.88     73.88 o 
  -1  15  13        0.06       29.68     17.44 o 
   0  15  13      253.01      271.04     85.09 o 
   1  15  13       70.93       26.38     23.04 o 
   2  15  13        5.57       19.40     20.45 o 
   3  15  13       47.16       48.60     23.33 o 
   4  15  13        0.63       16.59     19.30 o 
  -3  16  13      113.30      173.49     67.16 o 
  -2  16  13      165.62      218.17     42.72 o 
  -1  16  13       66.93       79.05     37.13 o 
   0  16  13      231.60      327.95     54.67 o 
   1  16  13        5.51       18.51     16.26 o 
   2  16  13        6.83       16.63     14.57 o 
   3  16  13      309.03      489.47     68.51 o 
  -2  17  13      444.88      461.98    101.29 o 
  -1  17  13       47.92       27.95     14.52 o 
   0  17  13        4.20       -8.66     36.79 o 
   1  17  13       29.81      -21.81     21.81 o 
   2  17  13        5.21      -16.12     16.68 o 
   0  18  13        1.05       31.27     20.72 o 
  -6   0  14       50.81       55.32     34.68 o 
  -4   0  14      162.70      150.70     51.40 o 
  -2   0  14        1.48      -14.32     15.23 o 
   0   0  14        9.60        9.28     13.94 o 
   2   0  14      329.52      347.15     75.99 o 
   4   0  14      526.09      565.92    102.51 o 
   6   0  14        0.02      -24.93     24.93 o 
  -6   1  14       29.78       44.53     22.70 o 
  -5   1  14       78.46      112.36     32.33 o 
  -4   1  14      325.84      409.59     62.73 o 
  -3   1  14        0.00        7.31     16.96 o 
  -2   1  14        1.17       -6.26     11.79 o 
  -1   1  14       40.62       33.81     17.43 o 
   0   1  14        5.11       -2.64     14.55 o 
   1   1  14       17.01       -2.22     10.73 o 
   2   1  14        4.90        4.73     19.48 o 
   3   1  14       89.41       72.17     23.94 o 
   4   1  14       97.79       59.56     31.69 o 
   5   1  14      440.96      468.63     68.14 o 
   6   1  14       11.39       18.03     41.01 o 
  -6   2  14        0.00       57.12     23.57 o 
  -5   2  14       42.57       29.07     21.34 o 
  -4   2  14       12.35       27.55     15.29 o 
  -3   2  14       40.90       30.58     20.51 o 
  -2   2  14       22.29        0.72     20.47 o 
  -1   2  14       10.55      -13.94     13.94 o 
   0   2  14       82.32       81.79     20.59 o 
   1   2  14       44.37       73.08     25.29 o 
   2   2  14       93.72      103.30     23.50 o 
   3   2  14      299.82      365.47     56.93 o 
   4   2  14       11.53       -2.73     15.91 o 
   5   2  14        1.74       -8.70     38.75 o 
   6   2  14       49.51       41.68     21.87 o 
  -6   3  14        1.07        3.25     43.41 o 
  -5   3  14        3.63       -9.31     16.75 o 
  -4   3  14       39.72       54.10     23.59 o 
  -3   3  14       33.32        8.07     21.46 o 
  -2   3  14       17.17       43.53     14.89 o 
  -1   3  14      107.02      145.93     27.64 o 
   0   3  14      450.13      520.71     51.01 o 
   1   3  14       43.76       60.05     21.27 o 
   2   3  14        0.29       -8.81     19.58 o 
   3   3  14        1.95      -20.11     28.91 o 
   4   3  14       38.91       22.14     16.99 o 
   5   3  14      238.25      233.14     47.98 o 
   6   3  14      485.87      540.66     75.22 o 
  -6   4  14       75.90       60.55     26.55 o 
  -5   4  14        3.25       13.64     13.74 o 
  -4   4  14       26.35        7.67     46.87 o 
  -3   4  14        0.72      -21.74     21.74 o 
  -2   4  14        3.98       -0.77      8.82 o 
  -1   4  14       72.45       29.46     15.28 o 
   0   4  14        9.74      -22.18     24.63 o 
   1   4  14       85.94       99.11     29.45 o 
   2   4  14       29.66       30.59     38.81 o 
   3   4  14       92.20       33.33     31.36 o 
   4   4  14       32.67       -7.00     16.74 o 
   5   4  14      156.67      207.51     62.07 o 
   6   4  14      151.50      150.04     53.99 o 
  -6   5  14      150.66      168.81     37.03 o 
  -5   5  14        3.27       16.70     18.35 o 
  -4   5  14       29.69       20.94     17.42 o 
  -3   5  14       24.08       -7.66     17.59 o 
  -2   5  14      312.94      516.09    152.20 o 
  -1   5  14      200.68      195.02     38.87 o 
   0   5  14       44.64       74.70     24.98 o 
   1   5  14      166.12      154.06     48.98 o 
   2   5  14        4.61        3.01     12.07 o 
   3   5  14        8.33       22.64     16.88 o 
   4   5  14        5.13        0.46     16.45 o 
   5   5  14        0.42        5.45     20.04 o 
  -6   6  14      156.03      225.29     70.69 o 
  -5   6  14      146.52      143.52     66.42 o 
  -4   6  14        3.76       19.59     12.18 o 
  -3   6  14       65.02       62.52     45.93 o 
  -2   6  14        8.50        8.46     11.02 o 
  -1   6  14      162.39      136.08     34.13 o 
   0   6  14      307.72      297.54     47.99 o 
   1   6  14       20.06        9.85     14.53 o 
   2   6  14        1.16        5.66     13.48 o 
   3   6  14       71.56       61.48     22.93 o 
   4   6  14      116.25      195.54     60.54 o 
   5   6  14      133.87      224.74     66.55 o 
  -5   7  14       59.77       60.56     37.39 o 
  -4   7  14       90.16      108.64     31.71 o 
  -3   7  14        4.93       15.65     16.21 o 
  -2   7  14        0.42       -7.59     18.79 o 
  -1   7  14      233.49      301.65     46.99 o 
   0   7  14       58.91      135.25     33.82 o 
   1   7  14        0.67       21.89     13.31 o 
   2   7  14      119.51      177.43     38.18 o 
   3   7  14        0.57       -4.85     28.04 o 
   4   7  14       91.23      127.83     53.25 o 
   5   7  14       24.46       24.70     26.60 o 
  -5   8  14        1.06        1.25     18.96 o 
  -4   8  14      126.14      116.30     30.28 o 
  -3   8  14      406.79      394.39     89.30 o 
  -2   8  14      298.79      353.50     84.00 o 
  -1   8  14      297.17      319.33     50.37 o 
   0   8  14       12.03       41.32     24.43 o 
   1   8  14     1546.11     1869.06    132.28 o 
   2   8  14      265.29      210.45     41.71 o 
   3   8  14       19.08       47.17     26.66 o 
   4   8  14      210.82      180.94     59.81 o 
   5   8  14       39.69       31.92     20.71 o 
  -5   9  14      218.39      286.10     74.41 o 
  -4   9  14      118.29      122.48     56.28 o 
  -3   9  14       95.13       85.45     34.40 o 
  -2   9  14       59.37       87.65     49.42 o 
  -1   9  14       73.89       67.36     23.63 o 
   0   9  14      275.87      328.16     50.75 o 
   1   9  14      479.83      561.16     69.11 o 
   2   9  14       61.41       64.77     24.76 o 
   3   9  14        0.01       -6.99     12.11 o 
   4   9  14      160.85      216.66     46.14 o 
  -4  10  14       11.08       39.08     37.48 o 
  -3  10  14        3.44       28.04     26.19 o 
  -2  10  14      167.59      147.95     60.42 o 
  -1  10  14       38.67       70.61     27.62 o 
   0  10  14      314.78      321.05     51.96 o 
   1  10  14       97.91       83.90     35.68 o 
   2  10  14        0.00      -21.37     21.37 o 
   3  10  14       61.31       75.10     35.20 o 
   4  10  14       14.23       53.88     26.97 o 
  -4  11  14        0.00      -12.97     21.62 o 
  -3  11  14       59.72       48.11     18.01 o 
  -2  11  14        0.00       31.77     38.25 o 
  -1  11  14      132.65      197.32     40.22 o 
   0  11  14        3.35       35.45     40.56 o 
   1  11  14       64.28       89.69     40.99 o 
   2  11  14        0.64       13.18     51.42 o 
   3  11  14        0.21      -28.79     28.79 o 
   4  11  14        2.24        4.96     14.45 o 
  -3  12  14        0.01       21.72     37.25 o 
  -2  12  14      638.00      635.67    114.91 o 
  -1  12  14      309.46      396.10     56.33 o 
   0  12  14      364.55      344.99     54.53 o 
   1  12  14       59.92       59.98     20.94 o 
   2  12  14        7.85      -19.00     19.00 o 
   3  12  14        2.95      -21.86     21.86 o 
  -2  13  14       86.71      125.11     60.92 o 
  -1  13  14       92.02      104.14     28.45 o 
   0  13  14      122.05      134.24     36.42 o 
   1  13  14      331.30      338.39     55.72 o 
   2  13  14       26.16       20.94     25.02 o 
  -1  14  14       10.95       33.59     67.18 o 
   0  14  14       97.92      195.64     42.47 o 
   1  14  14      125.00      176.95     59.79 o 
  -3   0  15      577.88      544.74     96.18 o 
  -1   0  15      307.06      283.82     69.89 o 
   1   0  15      548.47      585.96     70.55 o 
   3   0  15      141.12      127.95     49.91 o 
  -4   1  15       40.83       24.08     21.72 o 
  -3   1  15        4.76        3.29     24.43 o 
  -2   1  15       15.76       21.26     27.38 o 
  -1   1  15       13.98       43.39     22.99 o 
   0   1  15       43.38       27.76     16.68 o 
   1   1  15       17.22       -9.95     24.00 o 
   2   1  15        0.08        8.66     25.27 o 
   3   1  15        9.43       30.78     13.99 o 
  -4   2  15       34.48       48.57     26.54 o 
  -3   2  15        9.69       60.04     45.04 o 
  -2   2  15       53.27       71.51     20.83 o 
  -1   2  15        0.48       15.26     47.83 o 
   0   2  15        8.31       12.13     10.33 o 
   1   2  15      728.46      796.95    137.33 o 
   2   2  15       69.72       78.80     35.72 o 
   3   2  15       64.53       70.26     38.51 o 
  -3   3  15      245.08      288.41     47.85 o 
  -2   3  15        3.16       17.75     41.96 o 
  -1   3  15      114.77      124.35     26.04 o 
   0   3  15        9.02       -0.99     22.62 o 
   1   3  15       70.83       93.15     29.02 o 
   2   3  15       17.59        7.82     18.95 o 
   3   3  15       27.10       -5.43     27.22 o 
  -3   4  15        0.26      -26.51     26.51 o 
  -2   4  15      141.89      111.02     33.44 o 
  -1   4  15        4.95        2.35     14.13 o 
   0   4  15      135.51      149.68     33.90 o 
   1   4  15        6.25        6.69     15.40 o 
   2   4  15       10.76       21.36     15.10 o 
   3   4  15        3.51      -10.84     19.92 o 
  -3   5  15       10.27       -7.51     35.90 o 
  -2   5  15      134.10       99.29     31.35 o 
  -1   5  15       44.61        1.86     62.12 o 
   0   5  15       20.89       -2.94     34.14 o 
   1   5  15       62.56       82.59     26.42 o 
   2   5  15      223.04      309.70     53.13 o 
   3   5  15      197.98      175.67     55.66 o 
  -3   6  15       48.22       57.69     26.28 o 
  -2   6  15        6.63      -37.28     37.28 o 
  -1   6  15       81.42       83.03     43.48 o 
   0   6  15       16.20       30.74     16.15 o 
   1   6  15       32.28       52.20     17.14 o 
   2   6  15      192.85      153.46     38.42 o 
  -2   7  15        0.21       12.46     28.55 o 
  -1   7  15       10.50       -8.71     22.93 o 
   0   7  15        4.90        2.96     16.53 o
[truncated: 302 more chars]
